# Supplementary material for: 1,2-Bis[5-(4-cyano­phen­yl)-2-methyl-3-thien­yl]-3,3,4,4,5,5-hexa­fluoro­cyclo­pent-1-ene: a photochromic diaryl­ethene compound
Source: Acta Crystallogr Sect E Struct Rep Online. 2008 Apr 30;64(Pt 5):o938. doi: 10.1107/S1600536808011653 (PMC2961168; doi:10.1107/S1600536808011653)
Supplement: Supplementary file 1 [file e-64-0o938-sup1.cif]

##############################################################################
###                                                                        ###
###        Electronic paper (Acta Crystallographica Section E)             ###
###                                                                        ###
##############################################################################
#                                                                            #
# This CIF contains the data in a paper accepted for publication in Acta     #
# Crystallographica Section E. It conforms to the requirements of Notes      #
# for Authors for Section E, and has been peer reviewed under the auspices   #
# of the IUCr Commission on Journals.                                        #
#                                                                            #
# Full details of the Crystallographic Information File format               #
# are given in the paper "The Crystallographic Information File (CIF):       #
# a New Standard Archive File for Crystallography" by S. R. Hall, F. H.      #
# Allen and I. D. Brown [Acta Cryst. (1991), A47, 655-685].                  #
#                                                                            #
# The current version of the core CIF dictionary is obtainable from          #
# ftp://ftp.iucr.org/pub/cif_core.dic. The current version number is 2.4.    #
#                                                                            #
# Software is freely available for graphical display of the structure(s) in  #
# this CIF.  For information consult the CIF home page http://www.iucr.org/  #
# cif/home.html                                                              #
#                                                                            #
# This file may be used for bona fide research purposes within the           #
# scientific community so long as proper attribution is given to the journal # 
# article from which it was obtained.                                        #
#                                                                            #
##############################################################################
                                             
data_I
_audit_creation_method     SHELXL-97
_chemical_name_systematic
;
1,2-Bis[5-(4-cyanophenyl)-2-methyl-3-thienyl]-3,3,4,4,5,5-hexafluorocyclopent-
1-ene
;
_chemical_name_common     ?
_chemical_formula_moiety     'C29 H16 F6 N2 S2'
_chemical_formula_sum     'C29 H16 F6 N2 S2'
_chemical_formula_iupac     'C29 H16 F6 N2 S2'
_chemical_formula_weight     570.56
_chemical_melting_point     ?
_symmetry_cell_setting     monoclinic
_symmetry_space_group_name_H-M     'C 2/c'
_symmetry_space_group_name_Hall     -C2yc
loop_
    _symmetry_equiv_pos_as_xyz
    'x, y, z'
    '-x, y, -z+1/2'
    'x+1/2, y+1/2, z'
    '-x+1/2, y+1/2, -z+1/2'
    '-x, -y, -z'
    'x, -y, z-1/2'
    '-x+1/2, -y+1/2, -z'
    'x+1/2, -y+1/2, z-1/2'
_cell_length_a     24.987(10)
_cell_length_b     9.276(4)
_cell_length_c     10.774(4)
_cell_angle_alpha     90.00
_cell_angle_beta     95.911(7)
_cell_angle_gamma     90.00
_cell_volume     2483.8(17)
_cell_formula_units_Z     4
_cell_measurement_reflns_used     3563
_cell_measurement_theta_min     1.6
_cell_measurement_theta_max     27.9
_cell_measurement_temperature     113(2)
_exptl_crystal_description     block
_exptl_crystal_colour     colorless
_exptl_crystal_size_max     0.36
_exptl_crystal_size_mid     0.20
_exptl_crystal_size_min     0.10
_exptl_crystal_density_diffrn     1.526
_exptl_crystal_density_meas     ?
_exptl_crystal_density_method     'not measured'
_exptl_crystal_F_000     1160
_exptl_absorpt_coefficient_mu     0.283
_exptl_absorpt_correction_type     multi-scan
_exptl_absorpt_process_details     '(Jacobson, 1998)'
_exptl_absorpt_correction_T_min     0.9051
_exptl_absorpt_correction_T_max     0.9723
_exptl_special_details
;
;
_diffrn_ambient_temperature     113(2)
_diffrn_radiation_type     MoK\a
_diffrn_radiation_wavelength     0.71070
_diffrn_radiation_source     'rotating anode'
_diffrn_radiation_monochromator     confocal
_diffrn_measurement_device_type     'Rigaku Saturn'
_diffrn_measurement_method     \w
_diffrn_detector_area_resol_mean     7.31
_diffrn_reflns_number     9917
_diffrn_reflns_av_R_equivalents     0.0315
_diffrn_reflns_av_sigmaI/netI     0.0281
_diffrn_reflns_theta_min     1.64
_diffrn_reflns_theta_max     26.00
_diffrn_reflns_theta_full     26.00
_diffrn_measured_fraction_theta_max     0.995
_diffrn_measured_fraction_theta_full     0.995
_diffrn_reflns_limit_h_min     -30
_diffrn_reflns_limit_h_max     30
_diffrn_reflns_limit_k_min     -11
_diffrn_reflns_limit_k_max     11
_diffrn_reflns_limit_l_min     -12
_diffrn_reflns_limit_l_max     13
_diffrn_standards_number     ?
_diffrn_standards_interval_count     ?
_diffrn_standards_interval_time     ?
_diffrn_standards_decay_%     ?
_refine_special_details
;
Refinement of <i>F</i>^2^ against ALL reflections. The weighted <i>R</i>-factor
<i>wR</i> and goodness of fit <i>S</i> are based on <i>F</i>^2^, conventional
<i>R</i>-factors <i>R</i> are based on <i>F</i>, with <i>F</i> set to zero for
negative <i>F</i>^2^. The threshold expression of <i>F</i>^2^ >
\s(<i>F</i>^2^) is used only for calculating <i>R</i>-factors(gt) <i>etc</i>.
and is not relevant to the choice of reflections for refinement.
<i>R</i>-factors based on <i>F</i>^2^ are statistically about twice as large
as those based on <i>F</i>, and <i>R</i>- factors based on ALL data will be
even larger.
;
_reflns_number_total     2437
_reflns_number_gt     2130
_reflns_threshold_expression     I>2\s(I)
_refine_ls_structure_factor_coef     Fsqd
_refine_ls_matrix_type     full
_refine_ls_R_factor_all     0.0645
_refine_ls_R_factor_gt     0.0570
_refine_ls_wR_factor_gt     0.1394
_refine_ls_wR_factor_ref     0.1454
_refine_ls_goodness_of_fit_ref     1.065
_refine_ls_restrained_S_all     1.065
_refine_ls_number_reflns     2437
_refine_ls_number_parameters     180
_refine_ls_number_restraints     0
_refine_ls_hydrogen_treatment     constr
_refine_ls_weighting_scheme     calc
_refine_ls_weighting_details
         'calc w=1/[\s^2^(Fo^2^)+(0.0692P)^2^+6.3864P] where P=(Fo^2^+2Fc^2^)/3'
_atom_sites_solution_hydrogens     geom
_atom_sites_solution_primary     direct
_atom_sites_solution_secondary     difmap
_refine_ls_shift/su_max     0.001
_refine_ls_shift/su_mean     0.000
_refine_diff_density_max     0.902
_refine_diff_density_min     -0.651
_refine_ls_extinction_method     'SHELXL97 (Sheldrick, 2008)'
_refine_ls_extinction_coef     0.0031(9)
_refine_ls_extinction_expression
                                  'Fc^*^=kFc[1+0.001xFc^2^\l^3^/sin(2\q)]^-1/4^'
loop_
    _atom_type_symbol
    _atom_type_description
    _atom_type_scat_dispersion_real
    _atom_type_scat_dispersion_imag
    _atom_type_scat_source
    'C' 'C' 0.0033 0.0016
                         'International Tables Vol C Tables 4.2.6.8 and 6.1.1.4'
    'H' 'H' 0.0000 0.0000
                         'International Tables Vol C Tables 4.2.6.8 and 6.1.1.4'
    'N' 'N' 0.0061 0.0033
                         'International Tables Vol C Tables 4.2.6.8 and 6.1.1.4'
    'F' 'F' 0.0171 0.0103
                         'International Tables Vol C Tables 4.2.6.8 and 6.1.1.4'
    'S' 'S' 0.1246 0.1234
                         'International Tables Vol C Tables 4.2.6.8 and 6.1.1.4'
_computing_data_collection     'CrystalClear (Rigaku/MSC, 2001)'
_computing_cell_refinement     'CrystalClear (Rigaku/MSC, 2001)'
_computing_data_reduction     'CrystalStructure (Rigaku/MSC, 2004)'
_computing_structure_solution     'SHELXS97 (Sheldrick, 2008)'
_computing_structure_refinement     'SHELXL97 (Sheldrick, 2008)'
_computing_molecular_graphics     'SHELXTL (Sheldrick, 2008)'
_computing_publication_material     'CrystalStructure (Rigaku/MSC, 2004)'
loop_
    _atom_site_type_symbol
    _atom_site_label
    _atom_site_fract_x
    _atom_site_fract_y
    _atom_site_fract_z
    _atom_site_U_iso_or_equiv
    _atom_site_adp_type
    _atom_site_calc_flag
    _atom_site_refinement_flags
    _atom_site_occupancy
    _atom_site_disorder_assembly
    _atom_site_disorder_group
    S S1 0.12440(3) 0.06080(7) 0.81522(6) 0.0293(2) Uani d . 1 . .
    F F1 0.04313(8) 0.57014(18) 0.94258(16) 0.0469(5) Uani d . 1 . .
    F F2 0.09200(7) 0.57943(19) 0.7907(2) 0.0607(7) Uani d . 1 . .
    F F3 -0.02249(10) 0.7331(3) 0.8302(2) 0.0846(10) Uani d . 1 . .
    N N1 0.34207(11) 0.1164(3) 1.4057(3) 0.0492(7) Uani d . 1 . .
    C C1 0.13504(10) 0.1761(3) 0.9418(2) 0.0252(6) Uani d . 1 . .
    C C2 0.09893(10) 0.2871(3) 0.9294(2) 0.0248(6) Uani d . 1 . .
    H H2 0.0981 0.3621 0.9893 0.030 Uiso calc R 1 . .
    C C3 0.06264(10) 0.2802(3) 0.8183(2) 0.0244(6) Uani d . 1 . .
    C C4 0.07183(10) 0.1622(3) 0.7454(2) 0.0270(6) Uani d . 1 . .
    C C5 0.17915(10) 0.1560(3) 1.0408(2) 0.0248(6) Uani d . 1 . .
    C C6 0.17718(11) 0.2247(3) 1.1548(2) 0.0281(6) Uani d . 1 . .
    H H6 0.1462 0.2791 1.1693 0.034 Uiso calc R 1 . .
    C C7 0.21958(11) 0.2150(3) 1.2473(3) 0.0308(6) Uani d . 1 . .
    H H7 0.2177 0.2624 1.3248 0.037 Uiso calc R 1 . .
    C C8 0.26506(10) 0.1355(3) 1.2265(3) 0.0287(6) Uani d . 1 . .
    C C9 0.26789(11) 0.0656(3) 1.1132(3) 0.0292(6) Uani d . 1 . .
    H H9 0.2990 0.0118 1.0988 0.035 Uiso calc R 1 . .
    C C10 0.22495(11) 0.0750(3) 1.0215(3) 0.0286(6) Uani d . 1 . .
    H H10 0.2265 0.0260 0.9445 0.034 Uiso calc R 1 . .
    C C11 0.30895(11) 0.1252(3) 1.3245(3) 0.0350(7) Uani d . 1 . .
    C C12 0.02472(10) 0.3973(3) 0.7823(2) 0.0228(5) Uani d . 1 . .
    C C13 0.04203(10) 0.5483(3) 0.8172(3) 0.0274(6) Uani d . 1 . .
    C C14 0.0000 0.6490(4) 0.7500 0.0306(8) Uani d S 1 . .
    C C15 0.04599(12) 0.1178(3) 0.6201(3) 0.0331(6) Uani d . 1 . .
    H H15A 0.0714 0.0602 0.5775 0.040 Uiso calc R 1 . .
    H H15B 0.0358 0.2039 0.5704 0.040 Uiso calc R 1 . .
    H H15C 0.0138 0.0603 0.6302 0.040 Uiso calc R 1 . .
loop_
    _atom_site_aniso_label
    _atom_site_aniso_U_11
    _atom_site_aniso_U_22
    _atom_site_aniso_U_33
    _atom_site_aniso_U_12
    _atom_site_aniso_U_13
    _atom_site_aniso_U_23
    S1 0.0312(4) 0.0264(4) 0.0297(4) 0.0058(3) -0.0006(3) -0.0016(3)
    F1 0.0697(13) 0.0316(9) 0.0346(10) 0.0099(8) -0.0174(9) -0.0094(7)
    F2 0.0327(10) 0.0317(10) 0.122(2) -0.0050(8) 0.0302(11) 0.0038(11)
    F3 0.0843(17) 0.0847(17) 0.0741(15) 0.0586(14) -0.0430(13) -0.0557(13)
    N1 0.0378(15) 0.0602(18) 0.0466(16) -0.0076(13) -0.0110(12) 0.0141(14)
    C1 0.0246(12) 0.0227(12) 0.0283(13) 0.0003(10) 0.0023(10) 0.0013(10)
    C2 0.0240(12) 0.0234(12) 0.0269(13) 0.0005(10) 0.0017(10) 0.0004(10)
    C3 0.0232(12) 0.0235(13) 0.0263(13) -0.0004(10) 0.0012(10) 0.0023(10)
    C4 0.0277(13) 0.0263(13) 0.0268(13) 0.0018(10) 0.0012(10) 0.0016(11)
    C5 0.0233(12) 0.0221(12) 0.0289(13) -0.0006(10) 0.0016(10) 0.0044(10)
    C6 0.0272(13) 0.0262(13) 0.0306(14) 0.0038(10) 0.0011(10) 0.0026(11)
    C7 0.0357(15) 0.0266(14) 0.0292(14) -0.0003(11) -0.0012(11) 0.0032(11)
    C8 0.0260(13) 0.0267(13) 0.0324(14) -0.0014(10) -0.0023(11) 0.0096(11)
    C9 0.0229(13) 0.0280(14) 0.0366(15) 0.0022(10) 0.0022(11) 0.0064(11)
    C10 0.0282(13) 0.0275(13) 0.0301(14) 0.0022(10) 0.0033(11) 0.0025(11)
    C11 0.0304(14) 0.0348(15) 0.0393(16) -0.0022(12) 0.0007(13) 0.0072(13)
    C12 0.0249(12) 0.0219(12) 0.0216(12) -0.0018(10) 0.0032(10) 0.0007(10)
    C13 0.0218(13) 0.0261(13) 0.0342(14) -0.0021(10) 0.0027(11) -0.0006(11)
    C14 0.038(2) 0.0211(18) 0.032(2) 0.000 -0.0003(16) 0.000
    C15 0.0375(15) 0.0310(15) 0.0292(14) 0.0076(12) -0.0038(12) -0.0051(12)
loop_
    _geom_bond_atom_site_label_1
    _geom_bond_atom_site_label_2
    _geom_bond_site_symmetry_2
    _geom_bond_distance
    _geom_bond_publ_flag
    S1 C4 . 1.724(3) yes
    S1 C1 . 1.732(3) yes
    F1 C13 . 1.363(3) ?
    F2 C13 . 1.341(3) ?
    F3 C14 . 1.331(3) ?
    N1 C11 . 1.144(4) yes
    C1 C2 . 1.367(4) yes
    C1 C5 . 1.465(3) yes
    C2 C3 . 1.427(4) ?
    C2 H2 . 0.9500 ?
    C3 C4 . 1.380(4) ?
    C3 C12 . 1.467(3) ?
    C4 C15 . 1.493(4) yes
    C5 C6 . 1.389(4) yes
    C5 C10 . 1.402(4) yes
    C6 C7 . 1.380(4) ?
    C6 H6 . 0.9500 ?
    C7 C8 . 1.392(4) yes
    C7 H7 . 0.9500 ?
    C8 C9 . 1.390(4) ?
    C8 C11 . 1.446(4) yes
    C9 C10 . 1.384(4) yes
    C9 H9 . 0.9500 ?
    C10 H10 . 0.9500 ?
    C12 C12 2_556 1.354(5) yes
    C12 C13 . 1.502(3) yes
    C13 C14 . 1.531(3) yes
    C14 F3 2_556 1.331(3) ?
    C14 C13 2_556 1.531(3) ?
    C15 H15A . 0.9800 ?
    C15 H15B . 0.9800 ?
    C15 H15C . 0.9800 ?
loop_
    _geom_angle_atom_site_label_1
    _geom_angle_atom_site_label_2
    _geom_angle_atom_site_label_3
    _geom_angle_site_symmetry_1
    _geom_angle_site_symmetry_3
    _geom_angle
    _geom_angle_publ_flag
    C4 S1 C1 . . 93.15(13) ?
    C2 C1 C5 . . 127.3(2) ?
    C2 C1 S1 . . 110.0(2) ?
    C5 C1 S1 . . 122.54(19) ?
    C1 C2 C3 . . 113.8(2) ?
    C1 C2 H2 . . 123.1 ?
    C3 C2 H2 . . 123.1 ?
    C4 C3 C2 . . 112.6(2) ?
    C4 C3 C12 . . 125.3(2) ?
    C2 C3 C12 . . 121.7(2) ?
    C3 C4 C15 . . 130.6(2) ?
    C3 C4 S1 . . 110.39(19) ?
    C15 C4 S1 . . 118.9(2) ?
    C6 C5 C10 . . 118.7(2) ?
    C6 C5 C1 . . 119.6(2) ?
    C10 C5 C1 . . 121.6(2) ?
    C7 C6 C5 . . 120.9(2) ?
    C7 C6 H6 . . 119.5 ?
    C5 C6 H6 . . 119.5 ?
    C6 C7 C8 . . 119.8(3) ?
    C6 C7 H7 . . 120.1 ?
    C8 C7 H7 . . 120.1 ?
    C9 C8 C7 . . 120.3(2) ?
    C9 C8 C11 . . 120.5(2) ?
    C7 C8 C11 . . 119.2(3) ?
    C10 C9 C8 . . 119.4(2) ?
    C10 C9 H9 . . 120.3 ?
    C8 C9 H9 . . 120.3 ?
    C9 C10 C5 . . 120.8(3) ?
    C9 C10 H10 . . 119.6 ?
    C5 C10 H10 . . 119.6 ?
    N1 C11 C8 . . 177.0(3) ?
    C12 C12 C3 2_556 . 131.76(14) ?
    C12 C12 C13 2_556 . 110.66(14) ?
    C3 C12 C13 . . 117.6(2) ?
    F2 C13 F1 . . 104.8(2) ?
    F2 C13 C12 . . 113.5(2) ?
    F1 C13 C12 . . 111.3(2) ?
    F2 C13 C14 . . 112.1(2) ?
    F1 C13 C14 . . 108.70(19) ?
    C12 C13 C14 . . 106.5(2) ?
    F3 C14 F3 2_556 . 108.2(4) ?
    F3 C14 C13 2_556 2_556 111.45(14) ?
    F3 C14 C13 . 2_556 110.49(15) ?
    F3 C14 C13 2_556 . 110.49(15) ?
    F3 C14 C13 . . 111.45(14) ?
    C13 C14 C13 2_556 . 104.8(3) ?
    C4 C15 H15A . . 109.5 ?
    C4 C15 H15B . . 109.5 ?
    H15A C15 H15B . . 109.5 ?
    C4 C15 H15C . . 109.5 ?
    H15A C15 H15C . . 109.5 ?
    H15B C15 H15C . . 109.5 ?
loop_
    _geom_torsion_atom_site_label_1
    _geom_torsion_atom_site_label_2
    _geom_torsion_atom_site_label_3
    _geom_torsion_atom_site_label_4
    _geom_torsion_site_symmetry_1
    _geom_torsion_site_symmetry_2
    _geom_torsion_site_symmetry_3
    _geom_torsion_site_symmetry_4
    _geom_torsion
    _geom_torsion_publ_flag
    C4 S1 C1 C2 . . . . 0.4(2) ?
    C4 S1 C1 C5 . . . . -176.3(2) yes
    C5 C1 C2 C3 . . . . 176.4(2) yes
    S1 C1 C2 C3 . . . . -0.1(3) ?
    C1 C2 C3 C4 . . . . -0.3(3) ?
    C1 C2 C3 C12 . . . . -173.6(2) yes
    C2 C3 C4 C15 . . . . -176.1(3) yes
    C12 C3 C4 C15 . . . . -3.2(5) ?
    C2 C3 C4 S1 . . . . 0.6(3) ?
    C12 C3 C4 S1 . . . . 173.5(2) ?
    C1 S1 C4 C3 . . . . -0.6(2) ?
    C1 S1 C4 C15 . . . . 176.6(2) ?
    C2 C1 C5 C6 . . . . 21.9(4) ?
    S1 C1 C5 C6 . . . . -162.0(2) yes
    C2 C1 C5 C10 . . . . -154.7(3) yes
    S1 C1 C5 C10 . . . . 21.4(3) ?
    C10 C5 C6 C7 . . . . 0.6(4) ?
    C1 C5 C6 C7 . . . . -176.0(2) ?
    C5 C6 C7 C8 . . . . 0.0(4) ?
    C6 C7 C8 C9 . . . . -0.1(4) ?
    C6 C7 C8 C11 . . . . -179.4(3) ?
    C7 C8 C9 C10 . . . . -0.4(4) ?
    C11 C8 C9 C10 . . . . 178.9(2) ?
    C8 C9 C10 C5 . . . . 1.1(4) ?
    C6 C5 C10 C9 . . . . -1.2(4) ?
    C1 C5 C10 C9 . . . . 175.4(2) ?
    C4 C3 C12 C12 . . . 2_556 37.9(5) yes
    C2 C3 C12 C12 . . . 2_556 -149.8(3) yes
    C4 C3 C12 C13 . . . . -140.0(3) ?
    C2 C3 C12 C13 . . . . 32.3(3) yes
    C12 C12 C13 F2 2_556 . . . -131.7(3) ?
    C3 C12 C13 F2 . . . . 46.7(3) ?
    C12 C12 C13 F1 2_556 . . . 110.5(3) ?
    C3 C12 C13 F1 . . . . -71.2(3) ?
    C12 C12 C13 C14 2_556 . . . -7.9(3) ?
    C3 C12 C13 C14 . . . . 170.46(19) ?
    F2 C13 C14 F3 . . . 2_556 7.2(3) ?
    F1 C13 C14 F3 . . . 2_556 122.5(2) ?
    C12 C13 C14 F3 . . . 2_556 -117.5(3) ?
    F2 C13 C14 F3 . . . . -113.2(3) ?
    F1 C13 C14 F3 . . . . 2.2(3) ?
    C12 C13 C14 F3 . . . . 122.2(3) ?
    F2 C13 C14 C13 . . . 2_556 127.3(3) ?
    F1 C13 C14 C13 . . . 2_556 -117.3(2) ?
    C12 C13 C14 C13 . . . 2_556 2.69(11) ?
data_global
_journal_date_recd_electronic     2008-04-14
_journal_date_accepted     2008-04-23
_journal_name_full     'Acta Crystallographica, Section E'
_journal_year     2008
_journal_volume     64
_journal_issue      5
_journal_page_first     o938
_journal_page_last     o938
_journal_paper_category     QO
_journal_coeditor_code     NG2448
_publ_contact_author_name     'Liu, Gang'
_publ_contact_author_address
;
Jiangxi Key Laboratory of Organic Chemistry
Jiangxi Science & Technology Normal University
Nanchang, 330013
People's Republic of China
;
_publ_contact_author_email     liugang0926@yahoo.com.cn
_publ_contact_author_fax     '(+86-791)3826894'
_publ_contact_author_phone     '(+86-791)3805183'
_publ_section_title
;\
1,2-Bis[5-(4-cyanophenyl)-2-methyl-3-thienyl]-3,3,4,4,5,5-hexafluorocyclopent-\
1-ene: a photochromic diarylethene compound
;
loop_
    _publ_author_name
    _publ_author_address
    'Liu, Gang'
;
Jiangxi Key Laboratory of Organic Chemistry
Jiangxi Science & Technology Normal University
Nanchang 330013
People's Republic of China
;
    'Tu, Qidong'
;
Jiangxi Key Laboratory of Organic Chemistry
Jiangxi Science & Technology Normal University
Nanchang 330013
People's Republic of China
;
    'Zhang, Qing'
;
Jiangxi Key Laboratory of Organic Chemistry
Jiangxi Science & Technology Normal University
Nanchang 330013
People's Republic of China
;
    'Fan, Congbin'
;
Jiangxi Key Laboratory of Organic Chemistry
Jiangxi Science & Technology Normal University
Nanchang 330013
People's Republic of China
;
    'Yang, Tianshe'
;
Jiangxi Key Laboratory of Organic Chemistry
Jiangxi Science & Technology Normal University
Nanchang 330013
People's Republic of China
;
