# Supplementary material for: 1,2-Bis[5-(4-cyano­phen­yl)-2-methyl-3-thien­yl]-3,3,4,4,5,5-hexa­fluoro­cyclo­pent-1-ene: a photochromic diaryl­ethene compound
Source: Acta Crystallogr Sect E Struct Rep Online. 2008 Apr 30;64(Pt 5):o938. doi: 10.1107/S1600536808011653 (PMC2961168; doi:10.1107/S1600536808011653)
Supplement: Supplementary file 2 [file e-64-0o938-Isup2.hkl]

# 
# h,k,l, Fc-squared, Fo-squared, sigma(Fo-squared) and status flag 
# 
data_I
_shelx_title '  _R60614f' 
_shelx_refln_list_code          4 
_shelx_F_calc_maximum      219.10 
_exptl_crystal_F_000      1160.00 
_reflns_d_resolution_high  0.8107 
 
loop_ 
 _symmetry_equiv_pos_as_xyz 
 'x, y, z' 
 '-x, y, -z+1/2' 
 'x+1/2, y+1/2, z' 
 '-x+1/2, y+1/2, -z+1/2' 
 '-x, -y, -z' 
 'x, -y, z-1/2' 
 '-x+1/2, -y+1/2, -z' 
 'x+1/2, -y+1/2, z-1/2' 
 
_cell_length_a    24.9868 
_cell_length_b     9.2760 
_cell_length_c    10.7737 
_cell_angle_alpha  90.000 
_cell_angle_beta   95.911 
_cell_angle_gamma  90.000 
 
_shelx_F_squared_multiplier     1.000 
 
loop_ 
 _refln_index_h 
 _refln_index_k 
 _refln_index_l 
 _refln_F_squared_calc 
 _refln_F_squared_meas 
 _refln_F_squared_sigma 
 _refln_observed_status 
   2   0   0     6682.74     6215.18    119.57 o 
   4   0   0     1298.96     1142.11     13.26 o 
   6   0   0     1436.18     1550.82     25.03 o 
   8   0   0       61.00       13.35      6.50 o 
  10   0   0     1950.19     1985.49     24.08 o 
  12   0   0     5494.18     4861.04     55.36 o 
  14   0   0     2715.92     2449.36     30.54 o 
  16   0   0       70.76       31.28      9.42 o 
  18   0   0      107.98       68.57     12.07 o 
  20   0   0     4440.01     5235.53    207.45 o 
  22   0   0     3696.91     3579.00    218.30 o 
  24   0   0        7.32       35.63     24.90 o 
  26   0   0       20.98       23.61     21.86 o 
  28   0   0      811.83      777.21     54.29 o 
  30   0   0      222.15      211.55     77.08 o 
   1   1   0     7662.09     7098.22     35.38 o 
   3   1   0    16415.34    15422.68     94.32 o 
   5   1   0     7779.88     7055.76     74.88 o 
   7   1   0     6254.88     5775.97     49.13 o 
   9   1   0     3613.04     3601.60     34.08 o 
  11   1   0     2065.02     2200.56     23.82 o 
  13   1   0      551.57      640.06     13.61 o 
  15   1   0    12182.64    12195.56    216.11 o 
  17   1   0     5178.15     5596.40     81.69 o 
  19   1   0      909.03      734.32     35.03 o 
  21   1   0     4933.23     4854.07     80.48 o 
  23   1   0     1366.79     1453.94     42.56 o 
  25   1   0       14.01       28.82     13.44 o 
  27   1   0        0.92       22.55      8.27 o 
  29   1   0      116.73       82.94     19.59 o 
   0   2   0      135.63      249.47      7.58 o 
   2   2   0        4.08        8.72      2.33 o 
   4   2   0      850.88      782.26      9.56 o 
   6   2   0     4202.16     4053.17     46.81 o 
   8   2   0     4420.38     3972.84     40.62 o 
  10   2   0     1234.79     1365.14     16.05 o 
  12   2   0     6314.42     6180.21     72.04 o 
  14   2   0      802.42      839.77     19.28 o 
  16   2   0        0.51       19.16      9.48 o 
  18   2   0        2.60       10.05      8.51 o 
  20   2   0        8.17       12.22      9.81 o 
  22   2   0      246.92      256.43     26.58 o 
  24   2   0     2008.06     2155.81     43.01 o 
  26   2   0     1362.08     1373.92     39.05 o 
  28   2   0     1456.04     1614.58     55.72 o 
  30   2   0       40.03       30.46     17.42 o 
   1   3   0        6.03        7.43      2.78 o 
   3   3   0        0.66        7.98      3.05 o 
   5   3   0      296.89      219.71     10.79 o 
   7   3   0     1781.38     1678.20     14.10 o 
   9   3   0     5343.55     5580.88     38.31 o 
  11   3   0      150.94      227.67     27.42 o 
  13   3   0       12.99       20.23     13.28 o 
  15   3   0       37.30       61.13     16.62 o 
  17   3   0       27.98       34.73     12.26 o 
  19   3   0       54.00       36.29     10.05 o 
  21   3   0       62.60       97.55     18.86 o 
  23   3   0     1314.86     1433.13     51.74 o 
  25   3   0      338.90      305.17     33.79 o 
  27   3   0      322.60      260.82     42.60 o 
  29   3   0      300.90      201.11     31.33 o 
   0   4   0     6423.00     7043.19     60.24 o 
   2   4   0      453.91      472.80      8.60 o 
   4   4   0       32.10       22.15      4.50 o 
   6   4   0       13.31       18.99      6.20 o 
   8   4   0      291.63      291.53     18.44 o 
  10   4   0      739.77      754.32     22.20 o 
  12   4   0      470.95      496.76     30.92 o 
  14   4   0       34.96       36.05     13.71 o 
  16   4   0        3.29       22.59      7.71 o 
  18   4   0      286.89      354.57     38.15 o 
  20   4   0       76.61       59.81     14.71 o 
  22   4   0      278.95      266.78     30.10 o 
  24   4   0        2.31       15.38     16.23 o 
  26   4   0      503.20      404.54     39.00 o 
  28   4   0      190.03      168.16     31.77 o 
   1   5   0     1003.63     1106.33     13.56 o 
   3   5   0     1448.81     1322.08     16.58 o 
   5   5   0     1979.28     2136.32     33.25 o 
   7   5   0       81.47      114.74     11.24 o 
   9   5   0       64.66       70.16      9.07 o 
  11   5   0      768.09      756.51     23.28 o 
  13   5   0      899.64     1031.98     29.16 o 
  15   5   0      610.97      482.24     26.81 o 
  17   5   0      256.65      202.16     22.06 o 
  19   5   0      328.69      358.00     26.83 o 
  21   5   0       72.13       56.11     12.00 o 
  23   5   0        0.02       17.38      7.63 o 
  25   5   0        8.18       23.34      8.58 o 
  27   5   0       13.75       16.52      6.93 o 
   0   6   0    15194.29    16659.71    238.30 o 
   2   6   0     1473.93     1522.64     28.54 o 
   4   6   0       54.01       80.52     10.90 o 
   6   6   0      616.58      650.95     21.50 o 
   8   6   0      955.33      992.95     31.36 o 
  10   6   0        0.04        5.31      9.35 o 
  12   6   0     1581.75     1499.67     38.31 o 
  14   6   0      575.66      426.74     27.09 o 
  16   6   0      911.28      786.43     36.69 o 
  18   6   0       38.84       53.91      9.87 o 
  20   6   0      350.95      364.81     38.49 o 
  22   6   0       95.60       92.42     13.35 o 
  24   6   0       19.03       23.91     10.33 o 
  26   6   0        9.32       21.49      6.47 o 
   1   7   0     1715.75     1878.03     45.72 o 
   3   7   0     5471.34     5646.53     55.79 o 
   5   7   0      883.77     1026.62     37.18 o 
   7   7   0     2826.24     3102.45     54.68 o 
   9   7   0     4322.98     5149.34     72.74 o 
  11   7   0      529.53      517.33     25.14 o 
  13   7   0       18.81       12.97      8.15 o 
  15   7   0     1625.93     1644.40     33.98 o 
  17   7   0     1566.80     1771.01     51.67 o 
  19   7   0      307.95      223.57     29.85 o 
  21   7   0      804.07      764.95     34.63 o 
  23   7   0      331.43      272.87     38.00 o 
   0   8   0     3918.53     4092.41     85.74 o 
   2   8   0      115.70       84.41     13.53 o 
   4   8   0     2510.42     2712.46     45.11 o 
   6   8   0     1505.56     1581.89     32.37 o 
   8   8   0     1963.99     1818.33     38.49 o 
  10   8   0       87.21       97.40     13.99 o 
  12   8   0     2600.56     2701.26     56.34 o 
  14   8   0        6.77       13.30      7.17 o 
  16   8   0       80.72       64.01     12.12 o 
  18   8   0       15.74       18.32      8.46 o 
  20   8   0      727.50      748.07     32.76 o 
   1   9   0     1499.39     1348.61     52.01 o 
   3   9   0     1543.62     1695.66     44.86 o 
   5   9   0     1640.00     1710.46     23.94 o 
   7   9   0      762.83      738.32     22.63 o 
   9   9   0      343.04      360.61     22.08 o 
  11   9   0        0.26       21.48      8.29 o 
  13   9   0      108.86       88.97     13.37 o 
  15   9   0     1260.99     1341.87     29.90 o 
  17   9   0       82.68       57.27     11.79 o 
   0  10   0     1028.43     1063.10    116.16 o 
   2  10   0       15.79        4.47     22.49 o 
   4  10   0       92.73       55.68     12.76 o 
   6  10   0       12.67        7.57     11.07 o 
   8  10   0      325.23      286.16     46.64 o 
  10  10   0       10.77       27.86     11.34 o 
  12  10   0      133.56      136.00     34.18 o 
  14  10   0       22.74       24.17     11.20 o 
   1  11   0        1.17       26.62     16.78 o 
   3  11   0       94.69       81.79     17.89 o 
   5  11   0       42.77       45.06     16.40 o 
   7  11   0       68.88       66.59     26.08 o 
 -29   1   1       85.90      130.19     29.08 o 
 -27   1   1     1629.35     1896.85     47.47 o 
 -25   1   1      360.42      289.80     33.09 o 
 -23   1   1      237.11      264.13     38.91 o 
 -21   1   1      887.99      857.07     31.54 o 
 -19   1   1       87.63      129.44     15.86 o 
 -17   1   1     3798.67     4041.62     61.35 o 
 -15   1   1     2030.78     1998.99     27.19 o 
 -13   1   1      607.54      607.35     16.96 o 
 -11   1   1      906.95      820.16     10.73 o 
  -9   1   1     1040.18      946.67      8.51 o 
  -7   1   1     6684.92     6509.58     48.95 o 
  -5   1   1    22465.01    22024.81    177.08 o 
  -3   1   1     1123.62      984.46      8.86 o 
  -1   1   1    23094.91    23089.23    392.32 o 
   1   1   1     4667.24     4240.23     23.37 o 
   3   1   1     2445.05     2454.99     19.43 o 
   5   1   1     5009.58     4961.07     66.21 o 
   7   1   1      416.17      416.70     10.55 o 
   9   1   1     1320.63     1478.49     16.01 o 
  11   1   1     7236.80     7482.13    136.21 o 
  13   1   1      571.76      676.76     14.94 o 
  15   1   1     1796.16     1836.71     45.36 o 
  17   1   1       13.87       43.31      7.01 o 
  19   1   1     2740.94     2565.50     46.28 o 
  21   1   1      429.76      499.37     59.89 o 
  23   1   1     3775.26     3915.85    140.40 o 
  25   1   1      270.03      260.26     32.93 o 
  27   1   1      150.38      115.56     26.36 o 
  29   1   1      108.14       51.55     14.75 o 
 -30   2   1       95.82       47.65     14.95 o 
 -28   2   1      100.31       85.95     21.85 o 
 -26   2   1        0.14       17.48      8.20 o 
 -24   2   1     5708.91     6194.92     77.45 o 
 -22   2   1        8.19       32.29     11.17 o 
 -20   2   1       93.96      159.73     18.29 o 
 -18   2   1        5.40        9.39     10.60 o 
 -16   2   1      314.47      381.83     34.28 o 
 -14   2   1      127.68       63.93      5.76 o 
 -12   2   1     3001.34     2920.06     27.69 o 
 -10   2   1        5.71       -4.34      4.77 o 
  -8   2   1     5369.02     4731.00     61.29 o 
  -6   2   1     5747.95     5467.16     45.71 o 
  -4   2   1    48005.57    49698.89    331.22 o 
   0   2   1     2959.68     2657.75     22.43 o 
   2   2   1     4638.27     4507.85     40.06 o 
   4   2   1     1037.26      942.81      9.40 o 
   6   2   1     2069.13     2166.28     28.05 o 
   8   2   1      435.99      591.14      9.45 o 
  10   2   1        8.07       17.42      5.84 o 
  12   2   1     2018.44     1691.29     25.75 o 
  14   2   1     1128.05     1556.42     49.70 o 
  16   2   1     1076.12     1117.14     53.06 o 
  18   2   1      350.29      476.67     41.39 o 
  20   2   1      113.68       95.19     14.28 o 
  22   2   1     1657.78     1661.59     40.82 o 
  24   2   1     2041.75     2106.46     59.53 o 
  26   2   1       21.04       35.83      8.86 o 
  28   2   1       75.11       41.67     14.66 o 
 -29   3   1      971.72     1076.99     48.41 o 
 -27   3   1       23.73       37.07     12.80 o 
 -25   3   1        4.42       13.25      7.96 o 
 -23   3   1      179.41      122.39     15.26 o 
 -21   3   1     5622.83     5587.78    102.26 o 
 -19   3   1      155.72      143.98     15.22 o 
 -17   3   1     5008.31     5222.10     64.59 o 
 -15   3   1      597.08      502.13     34.08 o 
 -13   3   1     3149.25     3243.63     84.77 o 
 -11   3   1     2971.30     2887.00     30.47 o 
  -9   3   1     5479.19     6231.75     35.00 o 
  -7   3   1      665.97      575.93     13.24 o 
  -5   3   1     6587.09     6912.65     33.40 o 
  -3   3   1    47058.01    48141.46    206.62 o 
  -1   3   1     3001.07     2926.60     17.17 o 
   1   3   1     4738.01     4358.46     33.32 o 
   3   3   1     2078.35     2019.50     13.29 o 
   5   3   1    22412.60    22648.69    301.15 o 
   7   3   1    40222.62    43143.64    328.72 o 
   9   3   1     3825.38     4074.71     67.51 o 
  11   3   1     6479.86     6613.91    157.99 o 
  13   3   1       38.77       14.72      7.85 o 
  15   3   1        5.22       18.31      8.39 o 
  17   3   1      214.41      253.32     24.56 o 
  19   3   1    10952.57    11370.47     86.96 o 
  21   3   1      658.82      547.36     38.70 o 
  23   3   1        0.26       15.67     12.08 o 
  25   3   1      498.85      424.56     39.76 o 
  27   3   1      378.86      340.58     53.50 o 
  29   3   1      138.99      101.66     26.25 o 
 -28   4   1      102.28       94.31     19.92 o 
 -26   4   1        9.08       24.69      9.83 o 
 -24   4   1     1142.97     1224.28     55.50 o 
 -22   4   1      294.35      256.84     22.32 o 
 -20   4   1        3.45       18.03      8.04 o 
 -18   4   1      113.16       99.85     16.27 o 
 -16   4   1        3.69       44.77      9.42 o 
 -14   4   1     1799.14     1532.94     35.08 o 
 -12   4   1     1952.36     1971.05     49.40 o 
 -10   4   1     4563.22     4512.35     58.50 o 
  -8   4   1      167.59       49.22     12.11 o 
  -6   4   1      421.46      432.38     13.95 o 
  -4   4   1        5.01        5.56      3.34 o 
  -2   4   1     4639.74     4113.18     25.29 o 
   0   4   1    17381.30    17190.27     69.68 o 
   2   4   1     1904.08     1657.06     13.65 o 
   4   4   1    30778.01    30979.95    139.60 o 
   6   4   1     4419.73     4761.04     46.14 o 
   8   4   1      420.65      354.34     19.34 o 
  10   4   1      667.71      708.87     32.49 o 
  12   4   1     2920.64     2638.48     43.08 o 
  14   4   1      257.22      299.79     32.59 o 
  16   4   1     2032.09     2120.69     94.33 o 
  18   4   1     2532.22     2476.50     44.64 o 
  20   4   1      248.62      244.64     36.76 o 
  22   4   1     1292.24     1444.98     66.75 o 
  24   4   1     1744.71     2035.14     34.54 o 
  26   4   1      390.87      296.35     44.56 o 
  28   4   1      665.86      676.94     43.65 o 
 -27   5   1        9.30       13.49     10.53 o 
 -25   5   1       27.35       28.80      9.32 o 
 -23   5   1       29.39       19.38      8.56 o 
 -21   5   1      430.99      427.47     26.94 o 
 -19   5   1      849.69      832.05     31.72 o 
 -17   5   1     2390.60     2591.72     69.38 o 
 -15   5   1     3516.75     3283.21     46.18 o 
 -13   5   1      682.56      697.79     26.58 o 
 -11   5   1       96.96       72.31     10.34 o 
  -9   5   1     2657.85     2615.91     56.98 o 
  -7   5   1      556.63      536.65     15.38 o 
  -5   5   1     4185.91     3929.17     47.51 o 
  -3   5   1     3530.99     3341.56     32.19 o 
  -1   5   1       74.48      137.21      9.50 o 
   1   5   1     4726.95     5315.55     34.59 o 
   3   5   1      134.79      162.72     13.79 o 
   5   5   1     1811.25     2106.98     29.60 o 
   7   5   1    10731.98    11004.68    130.38 o 
   9   5   1     1723.99     1676.80     27.78 o 
  11   5   1      751.60      773.52     23.35 o 
  13   5   1      212.37      263.42     24.58 o 
  15   5   1     1481.83     1376.17     35.09 o 
  17   5   1     1424.01     1404.63     40.13 o 
  19   5   1     1068.30     1192.02     30.78 o 
  21   5   1     1092.37     1176.37     31.22 o 
  23   5   1      123.15       80.46     13.44 o 
  25   5   1      394.21      345.49     47.28 o 
  27   5   1      770.68      877.98     42.04 o 
 -26   6   1      924.71      986.60     76.33 o 
 -24   6   1      568.76      596.23     55.32 o 
 -22   6   1     1077.51     1051.90     40.24 o 
 -20   6   1      714.51      799.39     36.34 o 
 -18   6   1      761.19      640.94     25.19 o 
 -16   6   1        0.34        3.04      6.93 o 
 -14   6   1     4405.82     4663.46     64.56 o 
 -12   6   1     2883.44     3057.80     46.75 o 
 -10   6   1      515.48      484.32     25.44 o 
  -8   6   1     3524.49     3577.86     33.69 o 
  -6   6   1      506.02      485.95     15.11 o 
  -4   6   1       94.11       83.65     12.12 o 
  -2   6   1      197.24      146.35     15.27 o 
   0   6   1     2866.58     2492.19     41.22 o 
   2   6   1       21.03        7.23      3.92 o 
   4   6   1     2054.94     1969.73     44.46 o 
   6   6   1      375.30      374.57     17.55 o 
   8   6   1      820.11      847.40     22.76 o 
  10   6   1     1942.27     1923.03     26.93 o 
  12   6   1     1165.77     1153.72     28.28 o 
  14   6   1       23.61       12.22      8.15 o 
  16   6   1      307.62      373.90     35.93 o 
  18   6   1     1464.09     1502.27     26.51 o 
  20   6   1      144.99      156.23     16.94 o 
  22   6   1      178.23      184.08     25.68 o 
  24   6   1       70.60       50.54     11.84 o 
 -23   7   1       81.25       61.13     12.24 o 
 -21   7   1      661.66      603.30     32.63 o 
 -19   7   1      236.36      188.16     21.11 o 
 -17   7   1      282.16      289.32     35.89 o 
 -15   7   1      136.27      182.46     18.55 o 
 -13   7   1        4.96        1.03      8.42 o 
 -11   7   1       47.17       35.26     10.54 o 
  -9   7   1     1374.47     1299.23     35.47 o 
  -7   7   1        4.27       11.71      7.46 o 
  -5   7   1     4220.16     4095.63     53.45 o 
  -3   7   1      147.13       76.05      9.92 o 
  -1   7   1     1243.40     1386.59     30.90 o 
   1   7   1      613.80      519.15     15.56 o 
   3   7   1     1214.65     1083.72     36.92 o 
   5   7   1      130.06      118.55     17.96 o 
   7   7   1      201.78      186.88     21.41 o 
   9   7   1      623.52      541.07     37.85 o 
  11   7   1      198.43      179.80     18.95 o 
  13   7   1      606.41      510.17     27.70 o 
  15   7   1     1165.16     1147.34     29.11 o 
  17   7   1      114.59      108.78     13.95 o 
  19   7   1       90.77       72.64     13.12 o 
  21   7   1      137.20      126.91     18.16 o 
  23   7   1       19.15       22.86     10.29 o 
 -22   8   1       73.13       69.56     16.57 o 
 -20   8   1      299.81      273.63     32.27 o 
 -18   8   1      524.80      499.66     44.03 o 
 -16   8   1      142.48      112.32     16.82 o 
 -14   8   1      109.54      112.56     15.50 o 
 -12   8   1      129.87      113.35     13.24 o 
 -10   8   1        2.51       15.11      8.20 o 
  -8   8   1        1.47       19.84     10.46 o 
  -6   8   1       10.05        6.43      7.61 o 
  -4   8   1      280.57      274.77     21.49 o 
  -2   8   1      689.82      690.32     26.03 o 
   0   8   1     1559.28     1543.23     49.98 o 
   2   8   1       35.43       43.88      9.66 o 
   4   8   1        0.03       13.15      9.34 o 
   6   8   1       68.22      108.31     14.12 o 
   8   8   1      208.23      163.55     20.66 o 
  10   8   1       10.37        0.06      8.78 o 
  12   8   1      321.82      287.78     20.41 o 
  14   8   1      427.19      457.31     30.58 o 
  16   8   1      162.31      168.30     18.96 o 
  18   8   1      275.54      248.66     35.78 o 
  20   8   1       73.17       54.54     12.14 o 
 -19   9   1        2.09       15.19      6.32 o 
 -17   9   1       13.11       32.10     10.01 o 
 -15   9   1      471.47      449.43     37.51 o 
 -13   9   1      421.75      358.12     28.08 o 
 -11   9   1        5.21       19.82      8.87 o 
  -9   9   1      151.33      174.20     21.26 o 
  -7   9   1      411.65      410.65     31.93 o 
  -5   9   1        7.72       14.96      9.67 o 
  -3   9   1        7.08        9.75      5.00 o 
  -1   9   1      285.52      284.88     28.56 o 
   1   9   1       63.44       48.29     11.37 o 
   3   9   1      179.43      149.72     15.63 o 
   5   9   1       83.52       78.28     15.86 o 
   7   9   1     2376.16     2690.74     40.33 o 
   9   9   1       14.55        9.20      8.71 o 
  11   9   1       71.42       51.49     10.33 o 
  13   9   1       11.82       20.26      8.66 o 
  15   9   1       79.58       68.42     12.20 o 
  17   9   1       42.07       25.86      8.59 o 
 -14  10   1       16.52        0.22      8.36 o 
 -12  10   1       83.33       64.65     10.25 o 
 -10  10   1      762.94      684.96     33.52 o 
  -8  10   1        7.70       31.26      7.89 o 
  -6  10   1      141.74       74.77     16.00 o 
  -4  10   1       31.88       20.74      9.18 o 
  -2  10   1      539.03      622.29     26.18 o 
   0  10   1     3451.04     4281.56     56.80 o 
   2  10   1      933.80      852.40     33.60 o 
   4  10   1     2232.02     2234.66     72.83 o 
   6  10   1      116.46      109.48     20.78 o 
   8  10   1        0.07       23.59      9.23 o 
  10  10   1      181.17      115.15     19.45 o 
  12  10   1       10.59       26.29      8.92 o 
  14  10   1      270.94      328.66     31.65 o 
  -7  11   1       12.86       22.14     18.58 o 
  -5  11   1      891.23     1097.47     40.70 o 
  -3  11   1     1331.73     1432.17     36.67 o 
  -1  11   1      182.70      144.01     25.10 o 
   1  11   1      580.33      699.50     79.63 o 
   3  11   1      113.84      131.72     23.12 o 
   5  11   1       11.45       21.85     12.89 o 
   7  11   1       84.24       49.29     14.19 o 
 -30   0   2      318.72      239.60     89.42 o 
 -28   0   2     1986.24     2232.50     65.48 o 
 -26   0   2     1049.01     1149.62     82.60 o 
 -24   0   2      421.67      387.65     61.81 o 
 -22   0   2     1076.09     1065.55     48.21 o 
 -20   0   2     3783.44     4117.88    114.80 o 
 -18   0   2       79.75      114.99     15.13 o 
 -16   0   2      224.50      174.66     45.21 o 
 -14   0   2      383.88      345.75     23.84 o 
 -12   0   2     2574.99     2770.24     59.20 o 
 -10   0   2    31067.04    31416.51    265.50 o 
  -8   0   2     6441.74     6315.68    131.97 o 
  -6   0   2    23126.10    23611.16    209.93 o 
  -4   0   2    33099.38    36114.61    386.35 o 
   2   0   2       59.95      161.24      6.26 o 
   4   0   2    11511.13    10306.44     63.98 o 
   6   0   2     2123.31     1714.58     15.73 o 
   8   0   2    26659.49    25988.48    212.53 o 
  10   0   2     3453.26     4029.36     58.81 o 
  12   0   2     2520.81     3074.00     47.38 o 
  14   0   2     5345.36     5918.21    156.23 o 
  16   0   2     3151.80     3026.15     66.27 o 
  18   0   2     1135.11     1312.16     60.17 o 
  20   0   2      448.05      533.04     31.97 o 
  22   0   2      124.54      138.88     22.33 o 
  24   0   2      122.73       92.80     24.03 o 
  26   0   2      279.44      187.16     51.87 o 
  28   0   2        1.36        2.99     22.22 o 
 -29   1   2      186.60      162.34     45.03 o 
 -27   1   2        6.24       23.53     11.99 o 
 -25   1   2     1045.94     1024.07     73.89 o 
 -23   1   2     1040.62     1068.25     29.97 o 
 -21   1   2     1028.79      957.77     29.05 o 
 -19   1   2     1785.73     1941.32     28.73 o 
 -17   1   2     7735.01     7970.44     85.95 o 
 -15   1   2     2029.70     2150.46     27.85 o 
 -13   1   2     6565.31     6227.25     64.24 o 
 -11   1   2      740.74      520.61      9.59 o 
  -9   1   2       56.38      140.06      7.01 o 
  -7   1   2        2.76        2.60      3.36 o 
  -3   1   2      891.48      884.70      8.81 o 
  -1   1   2      708.72      689.85      9.74 o 
   1   1   2       35.47      111.46      4.22 o 
   3   1   2      206.28      359.81      7.91 o 
   5   1   2    15734.50    15093.15    169.06 o 
   7   1   2    13317.97    13001.37     96.37 o 
   9   1   2     1249.45     1211.84     10.73 o 
  11   1   2     4352.82     4468.02     42.67 o 
  13   1   2       42.39       84.03      8.14 o 
  15   1   2     2537.27     2545.34     45.82 o 
  17   1   2     1044.34      933.83     28.56 o 
  19   1   2      420.44      429.21     38.41 o 
  21   1   2     1996.06     1843.27     49.90 o 
  23   1   2     1695.93     1898.65     33.47 o 
  25   1   2      320.06      300.54     45.02 o 
  27   1   2      156.43      139.41     27.74 o 
  29   1   2       33.91       28.11     11.07 o 
 -30   2   2        0.49        9.49     26.68 o 
 -28   2   2       13.31       25.32     17.87 o 
 -26   2   2      120.43       83.06     20.95 o 
 -24   2   2      612.22      515.64     34.94 o 
 -22   2   2      407.11      490.87     34.30 o 
 -20   2   2      165.96      249.97     25.15 o 
 -18   2   2        0.33       14.63      4.40 o 
 -16   2   2       94.30      118.52     10.55 o 
 -14   2   2     2347.32     2346.69     29.53 o 
 -12   2   2      829.43      971.38     11.83 o 
 -10   2   2     9805.22     9500.24     81.94 o 
  -8   2   2    13398.96    12997.41    123.26 o 
  -6   2   2     2190.58     2141.03     12.21 o 
  -4   2   2    26461.19    26498.10    124.45 o 
  -2   2   2    10828.48     9813.33     58.87 o 
   0   2   2      980.62      888.01      9.91 o 
   2   2   2     3341.57     2779.30     28.08 o 
   4   2   2    21482.98    19661.83    105.22 o 
   6   2   2     1928.79     1735.28     20.59 o 
   8   2   2        7.50       10.30      3.49 o 
  10   2   2     1577.56     1512.67     19.86 o 
  12   2   2     3191.55     3352.56     40.18 o 
  14   2   2     1168.62     1301.86     24.65 o 
  16   2   2     1779.38     1610.62     53.04 o 
  18   2   2     3210.54     3464.70     67.83 o 
  20   2   2      698.06      655.99     38.98 o 
  22   2   2     1714.10     1896.97     62.57 o 
  24   2   2      754.23      818.86     36.59 o 
  26   2   2      686.69      660.00     31.77 o 
  28   2   2      725.82      732.56     61.53 o 
 -29   3   2        0.11        4.18     18.87 o 
 -27   3   2      386.97      277.44     36.36 o 
 -25   3   2      195.22      212.63     22.03 o 
 -23   3   2        9.94       26.89      8.18 o 
 -21   3   2      108.46      108.56     12.96 o 
 -19   3   2       24.97       32.10      8.62 o 
 -17   3   2      943.09      919.28     29.61 o 
 -15   3   2      167.75      177.12     14.16 o 
 -13   3   2      780.19      703.94     18.23 o 
 -11   3   2      389.85      464.35     24.38 o 
  -9   3   2      226.73      250.08     11.65 o 
  -7   3   2      818.37      777.34     14.56 o 
  -5   3   2     1964.92     2127.89     18.78 o 
  -3   3   2        3.14       20.69      2.51 o 
  -1   3   2     1309.68     1217.31     10.30 o 
   1   3   2      919.85      887.56      7.24 o 
   3   3   2     2067.02     2183.81     14.80 o 
   5   3   2     1288.69     1155.40     13.18 o 
   7   3   2     7990.75     7979.35    170.62 o 
   9   3   2     1379.53     1607.00     21.64 o 
  11   3   2      403.56      296.12     26.08 o 
  13   3   2     1353.98     1347.59     44.69 o 
  15   3   2     1644.50     1806.02     53.65 o 
  17   3   2      690.19      720.91     60.98 o 
  19   3   2     3943.14     4083.83     66.71 o 
  21   3   2      187.24      198.52     27.63 o 
  23   3   2        0.39       11.32      8.20 o 
  25   3   2       45.39       26.86     10.55 o 
  27   3   2       39.90       54.75      9.87 o 
 -28   4   2      480.87      509.52     40.68 o 
 -26   4   2       27.93       11.56      8.22 o 
 -24   4   2        7.42       11.27      5.70 o 
 -22   4   2      193.13      181.41     19.66 o 
 -20   4   2        7.80       18.42      8.77 o 
 -18   4   2       23.88       33.33     11.88 o 
 -16   4   2      358.95      356.00     31.65 o 
 -14   4   2      990.13      916.66     21.55 o 
 -12   4   2     2088.96     1917.19     38.58 o 
 -10   4   2     3326.15     3494.32     46.22 o 
  -8   4   2      576.50      604.57     11.74 o 
  -6   4   2     2483.95     2592.87     31.18 o 
  -4   4   2      398.93      342.95      8.00 o 
  -2   4   2      522.52      503.05      7.33 o 
   0   4   2       26.89       21.52      3.82 o 
   2   4   2     2318.26     2414.44     19.49 o 
   4   4   2        1.45        5.92      3.92 o 
   6   4   2      826.94      848.29     33.90 o 
   8   4   2      163.61      141.31     17.01 o 
  10   4   2       58.08       72.14     11.81 o 
  12   4   2        0.26       34.29      8.09 o 
  14   4   2     1045.96     1071.38     36.72 o 
  16   4   2      339.74      369.76     38.89 o 
  18   4   2     2510.93     2501.55     56.53 o 
  20   4   2      236.64      268.13     31.94 o 
  22   4   2       53.21       54.64     12.43 o 
  24   4   2      146.07      154.01     24.23 o 
  26   4   2      235.96      188.47     33.81 o 
 -27   5   2      141.63       80.82     21.17 o 
 -25   5   2      238.00      275.50     29.12 o 
 -23   5   2        0.75       10.65      8.06 o 
 -21   5   2      138.72      156.72     15.94 o 
 -19   5   2      506.61      488.61     46.34 o 
 -17   5   2     1072.20     1065.58     27.27 o 
 -15   5   2      542.38      461.33     32.76 o 
 -13   5   2      740.33      799.32     21.00 o 
 -11   5   2     3138.55     3204.54     40.61 o 
  -9   5   2     7995.13     8801.03    100.14 o 
  -7   5   2     2186.58     2319.36     31.28 o 
  -5   5   2     8105.66     8779.49     94.15 o 
  -3   5   2       23.82       19.69      4.42 o 
  -1   5   2       38.14       26.68      6.51 o 
   1   5   2      809.42      885.26     15.46 o 
   3   5   2      152.66      118.67     12.66 o 
   5   5   2     2479.09     2183.05     28.53 o 
   7   5   2     3326.28     3537.89     42.46 o 
   9   5   2       44.15       43.44     12.44 o 
  11   5   2      496.61      487.69     32.52 o 
  13   5   2      757.46      818.52     27.95 o 
  15   5   2     2264.15     2307.69     45.10 o 
  17   5   2        3.81       18.32      9.80 o 
  19   5   2      223.26      178.90     17.00 o 
  21   5   2      336.36      324.84     42.30 o 
  23   5   2       57.49       52.73     13.21 o 
  25   5   2      113.00       81.28     15.03 o 
 -26   6   2      334.63      262.87     40.57 o 
 -24   6   2       38.50       35.46      8.65 o 
 -22   6   2        3.97        8.84     12.71 o 
 -20   6   2      776.01      767.73     34.49 o 
 -18   6   2      363.25      242.42     29.87 o 
 -16   6   2      136.01       86.17     10.75 o 
 -14   6   2     1273.20     1073.88     29.53 o 
 -12   6   2      152.89      142.59     16.56 o 
 -10   6   2     1580.92     1672.94     26.70 o 
  -8   6   2       42.29       32.59     10.88 o 
  -6   6   2      500.40      565.81     15.27 o 
  -4   6   2      645.73      594.72     19.94 o 
  -2   6   2     1844.21     2002.35     26.66 o 
   0   6   2     2096.83     2289.18     29.69 o 
   2   6   2      874.99      734.11     17.12 o 
   4   6   2     6889.52     6905.19     77.90 o 
   6   6   2      842.05      910.19     22.25 o 
   8   6   2     1894.80     1819.81     37.77 o 
  10   6   2       87.83      110.62     14.97 o 
  12   6   2       86.32       49.92     11.94 o 
  14   6   2        0.11       14.82      9.63 o 
  16   6   2      868.55      763.93     27.99 o 
  18   6   2      939.47     1125.73     25.68 o 
  20   6   2      113.00      118.07     16.32 o 
  22   6   2      208.18      210.59     25.46 o 
  24   6   2       82.11       51.64     11.64 o 
 -23   7   2       82.75       38.35     10.06 o 
 -21   7   2       12.33       28.93     10.55 o 
 -19   7   2        5.48       16.48      8.67 o 
 -17   7   2     4098.17     4294.18     63.72 o 
 -15   7   2        7.41       16.41     11.38 o 
 -13   7   2     2681.88     2799.64     44.03 o 
 -11   7   2       16.77       28.86     10.48 o 
  -9   7   2     3701.12     3765.85     49.11 o 
  -7   7   2      167.56      195.13     16.78 o 
  -5   7   2      290.15      232.60     17.82 o 
  -3   7   2      858.94      821.94     51.58 o 
  -1   7   2        0.36       15.68      8.86 o 
   1   7   2     1368.42     1394.14     25.42 o 
   3   7   2     1258.98     1297.38     25.61 o 
   5   7   2     3524.35     3751.88     76.50 o 
   7   7   2     2319.81     2477.60     39.98 o 
   9   7   2       29.16       25.04      9.92 o 
  11   7   2     1815.26     1952.74     33.89 o 
  13   7   2       31.47       35.75      8.28 o 
  15   7   2      231.78      213.24     28.08 o 
  17   7   2       25.36       25.13      7.51 o 
  19   7   2      602.27      578.79     33.28 o 
  21   7   2      230.58      218.18     28.21 o 
  23   7   2     1928.24     2463.31     30.24 o 
 -20   8   2      358.94      292.71     47.27 o 
 -18   8   2      229.98      128.06     19.31 o 
 -16   8   2        0.12       11.88      8.93 o 
 -14   8   2      655.21      708.84     37.73 o 
 -12   8   2       58.79       66.32     11.89 o 
 -10   8   2     1678.03     1676.61     35.85 o 
  -8   8   2      667.68      528.44     34.01 o 
  -6   8   2      385.60      403.51     28.39 o 
  -4   8   2     2085.78     2122.33     70.85 o 
  -2   8   2     5175.43     5621.33     81.71 o 
   0   8   2       19.30       35.41      8.64 o 
   2   8   2     3264.82     3544.12    101.15 o 
   4   8   2     3755.20     4159.10     61.48 o 
   6   8   2        0.18        2.80     13.73 o 
   8   8   2       11.15       10.64      6.16 o 
  10   8   2      555.88      536.46     25.33 o 
  12   8   2      154.74      147.08     20.72 o 
  14   8   2      671.52      695.80     30.03 o 
  16   8   2      724.44      731.86     24.99 o 
  18   8   2       80.59       70.00     12.90 o 
  20   8   2       46.82       22.79     10.48 o 
 -17   9   2      491.37      548.22     35.57 o 
 -15   9   2        2.20       13.61      9.03 o 
 -13   9   2     1177.48     1233.00     51.96 o 
 -11   9   2       33.97       26.44      9.10 o 
  -9   9   2        9.57       25.26      8.26 o 
  -7   9   2      298.74      301.67     35.83 o 
  -5   9   2     1794.44     1940.87     58.06 o 
  -3   9   2     2148.65     2123.31     47.22 o 
  -1   9   2     1315.92     1408.24     37.72 o 
   1   9   2       44.71       36.36     13.56 o 
   3   9   2      338.44      361.00     41.21 o 
   5   9   2        0.02       19.96      6.70 o 
   7   9   2      813.75      846.71     34.49 o 
   9   9   2       77.66       67.36     17.42 o 
  11   9   2      887.92      880.00     48.69 o 
  13   9   2        2.13        1.89     10.70 o 
  15   9   2     1361.70     1391.27     42.74 o 
  17   9   2       61.68       69.69     15.97 o 
 -14  10   2      105.52       91.26     18.15 o 
 -12  10   2      320.83      233.82     43.06 o 
 -10  10   2      597.64      646.45     31.97 o 
  -8  10   2      789.03      839.84     28.97 o 
  -6  10   2      317.38      264.56     35.91 o 
  -4  10   2      192.41      182.09     24.29 o 
  -2  10   2      432.46      482.06     42.66 o 
   0  10   2      199.18      165.29     28.88 o 
   2  10   2       42.31       46.47     13.46 o 
   4  10   2      301.50      259.25     42.22 o 
   6  10   2        7.37       13.92      9.67 o 
   8  10   2      252.48      207.06     32.02 o 
  10  10   2      586.33      549.64     36.20 o 
  12  10   2       15.40       37.48     12.85 o 
  -7  11   2        0.90       22.62     14.74 o 
  -5  11   2      280.04      208.62     47.87 o 
  -3  11   2      195.39      132.29     29.48 o 
  -1  11   2       14.55       15.09     17.81 o 
   1  11   2      109.30       95.32     21.16 o 
   3  11   2      220.65      142.88     36.33 o 
   5  11   2       16.86       27.81     12.28 o 
 -29   1   3       98.05       89.98     18.82 o 
 -27   1   3        1.18       12.92     16.34 o 
 -25   1   3       29.02       15.41      8.43 o 
 -23   1   3     1540.60     1778.46     47.77 o 
 -21   1   3      565.32      751.80     48.08 o 
 -19   1   3       11.09        5.72      3.34 o 
 -17   1   3     4004.65     3968.21     45.37 o 
 -15   1   3      107.90      122.82      8.25 o 
 -13   1   3      616.14      527.92     18.80 o 
 -11   1   3       78.10       80.77      7.27 o 
  -9   1   3      178.98      140.27      8.20 o 
  -7   1   3        9.30        3.39      2.36 o 
  -5   1   3     3194.45     3183.72     26.43 o 
  -3   1   3     5800.49     6023.45     49.01 o 
  -1   1   3      593.27      585.31      5.59 o 
   1   1   3     1050.80     1144.08      8.67 o 
   3   1   3       14.24       12.41      2.76 o 
   5   1   3      338.28      348.27     10.42 o 
   7   1   3     4091.75     4229.15     31.01 o 
   9   1   3    16148.42    16437.44    128.16 o 
  11   1   3      352.12      236.74     16.59 o 
  13   1   3     1014.52      975.90     20.68 o 
  15   1   3      240.71      271.80     27.20 o 
  17   1   3        2.71        2.44      8.37 o 
  19   1   3     7015.45     7447.05    145.23 o 
  21   1   3      582.43      525.65     45.16 o 
  23   1   3        5.37       12.82     10.55 o 
  25   1   3       55.54       50.13      9.98 o 
  27   1   3      145.44      147.07     23.93 o 
  29   1   3      292.48      265.68     42.77 o 
 -30   2   3      147.49      133.84     27.16 o 
 -28   2   3       32.21       14.19     11.52 o 
 -26   2   3     1396.22     1559.99     84.06 o 
 -24   2   3       69.01       79.19     14.50 o 
 -22   2   3      197.71      167.33     15.31 o 
 -20   2   3       72.02       35.79      6.75 o 
 -18   2   3      196.81      207.26     15.34 o 
 -16   2   3      393.66      402.84     19.17 o 
 -14   2   3      526.47      633.71     10.27 o 
 -12   2   3    18431.75    19332.33    135.39 o 
 -10   2   3     1495.56     1491.33     18.58 o 
  -8   2   3     1646.67     1686.13     21.41 o 
  -6   2   3    15176.58    14132.66     63.61 o 
  -4   2   3    14837.44    14487.56     89.04 o 
  -2   2   3      107.92       55.94      4.75 o 
   0   2   3      720.87      707.78     10.26 o 
   2   2   3     9071.50     7627.63     42.78 o 
   4   2   3     6168.44     6033.78     45.10 o 
   6   2   3    11136.45    10667.08     94.86 o 
   8   2   3     1285.01     1007.45     18.64 o 
  10   2   3     5144.56     5581.49     75.59 o 
  12   2   3     1176.24     1257.97     28.27 o 
  14   2   3     3986.76     3972.50     64.85 o 
  16   2   3      216.84      249.75     31.41 o 
  18   2   3      193.08      161.44     17.16 o 
  20   2   3       75.22      100.07     19.26 o 
  22   2   3       69.77       49.21     17.05 o 
  24   2   3       85.09       52.64     11.66 o 
  26   2   3      303.37      279.57     43.92 o 
  28   2   3       39.96       18.58     11.45 o 
 -29   3   3      310.20      158.21     34.30 o 
 -27   3   3      282.15      333.50     40.63 o 
 -25   3   3       20.79       21.01     19.38 o 
 -23   3   3     1288.10     1264.16     25.89 o 
 -21   3   3     1121.31     1235.79     23.83 o 
 -19   3   3       55.66       49.04      8.44 o 
 -17   3   3     1344.71     1281.73     29.64 o 
 -15   3   3      642.93      575.69     14.28 o 
 -13   3   3     9530.17     9195.43    170.38 o 
 -11   3   3      284.47      267.60     18.53 o 
  -9   3   3    11851.22    11700.79     72.93 o 
  -7   3   3     8005.84     8522.28     72.74 o 
  -5   3   3     1665.11     1604.07     13.56 o 
  -3   3   3      215.90      233.36     10.15 o 
  -1   3   3       72.01       82.66      5.72 o 
   1   3   3     3315.02     3403.37     30.69 o 
   3   3   3      264.11      233.87      9.50 o 
   5   3   3     6817.48     6814.70     50.14 o 
   7   3   3     8958.22     9118.33    255.04 o 
   9   3   3      450.70      357.15     27.65 o 
  11   3   3     5103.78     5170.71    124.17 o 
  13   3   3       57.41       60.01     14.53 o 
  15   3   3     1109.78     1147.36     30.54 o 
  17   3   3      393.39      463.91     49.56 o 
  19   3   3     1172.22     1127.44     35.31 o 
  21   3   3        5.23        9.74     14.15 o 
  23   3   3     1557.41     1806.06     42.02 o 
  25   3   3      551.21      533.94     50.05 o 
  27   3   3      304.00      234.59     46.50 o 
 -28   4   3      945.79     1103.93     47.61 o 
 -26   4   3      738.00      658.40     32.76 o 
 -24   4   3       48.41       41.24     12.13 o 
 -22   4   3       61.44      104.23     13.38 o 
 -20   4   3      595.20      526.93     22.52 o 
 -18   4   3      497.65      470.05     27.29 o 
 -16   4   3       48.29       65.02     12.57 o 
 -14   4   3      862.44      774.09     21.92 o 
 -12   4   3       59.88       52.99     10.73 o 
 -10   4   3      627.51      662.17     15.69 o 
  -8   4   3     6801.61     7395.61    117.17 o 
  -6   4   3    11834.45    11640.39    122.49 o 
  -4   4   3      391.85      417.71      8.92 o 
  -2   4   3      426.91      361.26      8.97 o 
   0   4   3      793.59      821.87     11.35 o 
   2   4   3    27785.72    27935.83    139.23 o 
   4   4   3     4033.14     3942.77     55.31 o 
   6   4   3     2897.52     2588.92     38.30 o 
   8   4   3     2548.12     2357.09     36.31 o 
  10   4   3      787.83      766.99     18.77 o 
  12   4   3     1026.98     1129.25     22.61 o 
  14   4   3     7834.68     8109.74    263.55 o 
  16   4   3      185.59      256.25     30.41 o 
  18   4   3      578.55      629.43     43.72 o 
  20   4   3      253.31      250.30     29.33 o 
  22   4   3     1787.27     1949.63     30.75 o 
  24   4   3       41.71       34.33     15.46 o 
  26   4   3      442.34      471.96     38.62 o 
 -27   5   3        1.93       18.36     13.61 o 
 -25   5   3      338.60      335.80     52.39 o 
 -23   5   3       42.59       14.08      7.23 o 
 -21   5   3      488.20      407.80     20.77 o 
 -19   5   3     3505.43     3435.05     51.11 o 
 -17   5   3     3183.31     3215.32     49.32 o 
 -15   5   3      181.94      226.68     24.70 o 
 -13   5   3     2625.18     2885.83     64.31 o 
 -11   5   3        0.15       12.79      9.14 o 
  -9   5   3      133.46       80.34     18.45 o 
  -7   5   3     6967.02     6988.91     66.26 o 
  -5   5   3     2813.63     2788.54     32.36 o 
  -3   5   3     3321.50     3330.26     42.56 o 
  -1   5   3     5686.69     5734.07     65.21 o 
   1   5   3     2511.09     2875.57     32.08 o 
   3   5   3     1504.54     1455.49     21.54 o 
   5   5   3     1437.20     1451.67     20.81 o 
   7   5   3     1827.96     1849.67     32.65 o 
   9   5   3     2237.25     2280.71     31.86 o 
  11   5   3     3995.70     4081.44     68.22 o 
  13   5   3      446.55      399.87     31.45 o 
  15   5   3     5115.17     5643.88    109.40 o 
  17   5   3     2528.74     2784.59     59.52 o 
  19   5   3      354.81      411.68     45.85 o 
  21   5   3       66.90       67.51     14.65 o 
  23   5   3      803.34      974.24     38.35 o 
  25   5   3        0.24       19.66      9.21 o 
 -24   6   3       11.00       36.30     11.61 o 
 -22   6   3      374.18      230.74     27.26 o 
 -20   6   3       13.99       23.62      7.12 o 
 -18   6   3       47.50       65.37      9.28 o 
 -16   6   3      590.56      532.98     29.28 o 
 -14   6   3     2847.06     2931.83     48.39 o 
 -12   6   3       27.98       37.31      8.51 o 
 -10   6   3     1288.63     1381.86     31.52 o 
  -8   6   3      608.06      596.12     16.75 o 
  -6   6   3     5326.41     5205.22     52.96 o 
  -4   6   3       32.20       40.42      6.97 o 
  -2   6   3     1064.14      980.02     20.08 o 
   0   6   3      183.73      207.18     15.19 o 
   2   6   3     1283.57     1169.36     24.29 o 
   4   6   3       67.02       53.77      8.68 o 
   6   6   3       42.62       23.34      7.16 o 
   8   6   3      242.47      200.77     19.20 o 
  10   6   3      387.34      365.01     29.91 o 
  12   6   3      472.56      388.26     22.81 o 
  14   6   3      130.30       81.55     14.24 o 
  16   6   3      855.98      955.98     27.37 o 
  18   6   3      462.10      469.36     38.07 o 
  20   6   3       12.01       23.84     10.95 o 
  22   6   3     1258.47     1379.61     61.69 o 
  24   6   3      215.40      222.60     33.19 o 
 -23   7   3       39.32       25.25     10.63 o 
 -21   7   3       75.33       71.30     13.87 o 
 -19   7   3       93.25       92.71     14.29 o 
 -17   7   3        0.32       11.65      7.74 o 
 -15   7   3      234.39      204.00     25.16 o 
 -13   7   3      218.53      185.15     18.50 o 
 -11   7   3      421.86      398.43     45.17 o 
  -9   7   3      799.96      689.40     28.83 o 
  -7   7   3     1512.09     1368.04     31.05 o 
  -5   7   3      820.99      779.34     32.86 o 
  -3   7   3        0.15        9.94      7.06 o 
  -1   7   3      310.61      332.97     22.28 o 
   1   7   3        1.28        4.62      7.57 o 
   3   7   3      146.94      125.73     14.41 o 
   5   7   3       11.91        8.41      5.68 o 
   7   7   3      437.62      477.95     48.90 o 
   9   7   3       81.53       97.40     13.94 o 
  11   7   3       23.55       16.74      9.43 o 
  13   7   3      327.06      302.50     26.98 o 
  15   7   3      195.02      164.08     17.45 o 
  17   7   3       56.26       32.23      7.91 o 
  19   7   3      126.61      110.02     15.93 o 
  21   7   3       80.87       81.55     12.46 o 
 -20   8   3       11.05       21.37      8.59 o 
 -18   8   3       20.21       29.50      8.99 o 
 -16   8   3      156.24      137.93     20.54 o 
 -14   8   3       10.39       23.42      9.41 o 
 -12   8   3      559.70      537.38     38.70 o 
 -10   8   3      603.63      592.68     41.33 o 
  -8   8   3       76.93      112.22     14.53 o 
  -6   8   3     1592.24     1524.02     52.11 o 
  -4   8   3     3980.49     4425.68     66.14 o 
  -2   8   3      276.45      249.85     28.21 o 
   0   8   3      376.88      332.28     22.39 o 
   2   8   3      644.39      623.61     36.43 o 
   4   8   3        7.68       11.62      7.84 o 
   6   8   3       65.41       42.55     12.12 o 
   8   8   3      995.81      926.12     26.51 o 
  10   8   3     1175.85     1164.79     29.80 o 
  12   8   3       10.21       18.01     13.85 o 
  14   8   3      236.75      295.34     31.35 o 
  16   8   3      128.21      179.93     20.77 o 
  18   8   3      134.10      112.54     17.19 o 
  20   8   3      606.82      553.02     31.66 o 
 -17   9   3       58.67       60.92     12.99 o 
 -15   9   3      127.25       73.54     14.07 o 
 -13   9   3      782.49      787.83     31.64 o 
 -11   9   3       47.09       55.92     12.89 o 
  -9   9   3       39.05       16.46      6.67 o 
  -7   9   3     1227.85     1270.06     30.78 o 
  -5   9   3       71.15       60.52     15.47 o 
  -3   9   3      906.59     1016.51     32.95 o 
  -1   9   3      120.43      127.73     18.20 o 
   1   9   3        7.35       19.27     10.73 o 
   3   9   3      205.25      164.19     23.36 o 
   5   9   3      250.44      221.47     38.12 o 
   7   9   3        7.54        5.24     12.30 o 
   9   9   3      392.83      335.47     39.48 o 
  11   9   3      159.74      194.62     31.55 o 
  13   9   3        2.45       13.31      8.34 o 
  15   9   3      784.11      700.57     76.35 o 
 -12  10   3        1.48       14.06     10.06 o 
 -10  10   3      293.42      215.37     32.38 o 
  -8  10   3        5.23       10.97     11.77 o 
  -6  10   3     1588.28     1603.44     52.65 o 
  -4  10   3     1784.72     1801.99     38.96 o 
  -2  10   3        7.05       23.97      8.38 o 
   0  10   3      400.11      441.60     77.14 o 
   2  10   3      476.14      424.49     83.77 o 
   4  10   3      167.98      142.12     30.72 o 
   6  10   3        0.66        5.78     16.12 o 
   8  10   3        0.41       -2.50     17.29 o 
  10  10   3       88.35       62.40     14.24 o 
  12  10   3       50.44       39.46     13.27 o 
  -5  11   3      383.73      362.15     55.96 o 
  -3  11   3        3.07       16.69     18.72 o 
  -1  11   3      437.92      342.41     67.88 o 
   1  11   3       48.00       19.32     14.43 o 
   3  11   3      544.51      552.15     53.06 o 
 -30   0   4      744.93      893.31    111.28 o 
 -28   0   4      224.52      241.36     69.80 o 
 -26   0   4      597.22      565.08    125.59 o 
 -24   0   4      237.01      243.47     45.85 o 
 -22   0   4     1294.77     1048.64     48.33 o 
 -20   0   4      125.39       61.80      7.68 o 
 -18   0   4     1076.21     1153.12     52.16 o 
 -16   0   4     1376.42     1640.91     31.03 o 
 -14   0   4      779.82     1038.25     87.23 o 
 -12   0   4      107.37      119.65     18.42 o 
 -10   0   4     5548.68     5616.49    172.48 o 
  -8   0   4       68.37       21.13      9.56 o 
  -6   0   4    18418.17    16779.56    168.89 o 
  -4   0   4     3619.50     3066.75     36.58 o 
  -2   0   4     4311.81     3729.89     33.47 o 
   0   0   4      732.67      864.13     10.00 o 
   2   0   4     7523.95     6986.58     39.78 o 
   4   0   4      573.23      585.45     10.55 o 
   6   0   4        8.73       43.98      9.00 o 
   8   0   4     2655.74     2467.63     30.20 o 
  10   0   4      597.25      512.04     38.32 o 
  12   0   4     3617.40     3430.34     89.24 o 
  14   0   4     4211.88     3985.12     74.84 o 
  16   0   4      211.31      185.41     39.49 o 
  18   0   4     1630.40     1525.82     54.91 o 
  20   0   4     2068.85     1981.08     55.26 o 
  22   0   4     1963.76     1929.27     74.56 o 
  24   0   4       34.84       22.76     10.75 o 
  26   0   4      773.85      788.88     41.35 o 
  28   0   4       51.86       48.73     12.81 o 
 -29   1   4       20.93       20.65      9.49 o 
 -27   1   4     1319.95     1486.80     40.07 o 
 -25   1   4        2.24       14.58      9.53 o 
 -23   1   4      684.06      897.30     43.20 o 
 -21   1   4     1117.46     1186.06     28.44 o 
 -19   1   4     1381.59     1252.58     18.18 o 
 -17   1   4     2120.34     2075.15     19.20 o 
 -15   1   4     4528.01     4385.22     49.87 o 
 -13   1   4      430.81      314.98     13.17 o 
 -11   1   4      990.15      891.50     19.27 o 
  -9   1   4      607.45      327.97     10.88 o 
  -7   1   4     1749.96     1888.85     13.83 o 
  -5   1   4        4.51       14.47      2.57 o 
  -3   1   4     3164.88     3009.68     32.19 o 
  -1   1   4      645.80      631.43      6.43 o 
   1   1   4     7137.53     6990.97     41.88 o 
   3   1   4     7600.22     7567.45     38.77 o 
   5   1   4     3055.57     3007.61     22.11 o 
   7   1   4      210.33      247.95     11.88 o 
   9   1   4      574.07      402.59     13.80 o 
  11   1   4     4862.94     4395.89     62.52 o 
  13   1   4     6310.27     6771.56     85.08 o 
  17   1   4      230.46      343.45     38.85 o 
  19   1   4     1085.13     1230.07     31.67 o 
  21   1   4      254.17      244.76     25.42 o 
  23   1   4       23.04       29.35     12.48 o 
  25   1   4      175.32      160.67     22.62 o 
  27   1   4       35.43       18.09     16.71 o 
 -28   2   4        1.74       38.79     16.10 o 
 -26   2   4       25.73       27.33     16.72 o 
 -24   2   4      151.87      129.56     19.48 o 
 -22   2   4      594.76      559.03     28.29 o 
 -20   2   4      168.53      174.43     16.05 o 
 -18   2   4        4.19        5.10      5.44 o 
 -16   2   4        5.62       22.13      4.92 o 
 -14   2   4      643.83      651.21      9.44 o 
 -12   2   4     3708.98     3878.19     44.16 o 
 -10   2   4     6185.17     6961.40     58.10 o 
  -8   2   4      185.36      168.97      7.65 o 
  -6   2   4     3657.19     3186.31     23.78 o 
  -4   2   4       48.55       95.35      5.24 o 
  -2   2   4    19417.45    18728.70     85.02 o 
   0   2   4       12.48       17.11      3.31 o 
   2   2   4     4716.85     4513.13     31.60 o 
   4   2   4      389.84      395.69     10.51 o 
   6   2   4     9765.72    10163.41     89.93 o 
   8   2   4      221.38      256.29     17.97 o 
  10   2   4     4012.20     4344.47     69.15 o 
  12   2   4     2044.61     2226.00     42.32 o 
  14   2   4      990.50      983.62     29.11 o 
  16   2   4      427.89      434.57     41.25 o 
  18   2   4     1016.44     1051.07     37.09 o 
  20   2   4      107.17      118.08     13.94 o 
  22   2   4      580.75      527.92     44.48 o 
  24   2   4      238.51      202.97     36.88 o 
  26   2   4      799.46      775.09     66.18 o 
 -29   3   4      279.35      222.65     34.76 o 
 -27   3   4       18.71        5.93     14.95 o 
 -25   3   4      238.86      223.68     31.98 o 
 -23   3   4      194.23      121.76     20.25 o 
 -21   3   4      343.70      317.56     26.79 o 
 -19   3   4     1168.35     1303.88     44.59 o 
 -17   3   4     1555.64     1609.32     28.92 o 
 -15   3   4      113.93      131.13     10.89 o 
 -13   3   4     1963.10     2102.72     27.57 o 
 -11   3   4      648.09      722.51     22.34 o 
  -9   3   4     5784.35     5727.58     52.61 o 
  -7   3   4      741.28      657.60      8.61 o 
  -5   3   4       10.88        7.07      2.68 o 
  -3   3   4     2010.16     2252.73     19.12 o 
  -1   3   4       77.27       69.33      8.71 o 
   1   3   4     2394.48     2474.59     26.65 o 
   3   3   4        2.11       13.15      3.66 o 
   5   3   4     1432.60     1494.55     23.13 o 
   7   3   4     2123.91     2439.40     38.96 o 
   9   3   4      782.05      792.11     15.45 o 
  11   3   4        4.10        1.37      5.04 o 
  13   3   4     1690.41     1737.22     37.55 o 
  15   3   4      337.66      325.24     35.89 o 
  17   3   4       31.60       23.00      9.92 o 
  19   3   4      649.76      569.24     29.44 o 
  21   3   4      783.67      853.49     31.47 o 
  23   3   4      285.27      291.01     47.72 o 
  25   3   4        3.84       23.23     12.28 o 
  27   3   4      228.88      239.37     42.20 o 
 -28   4   4       22.18       16.15     10.97 o 
 -26   4   4       63.12       51.40     17.84 o 
 -24   4   4        1.17        7.09     18.40 o 
 -22   4   4        5.43        1.07      8.45 o 
 -20   4   4      794.61      783.14     46.28 o 
 -18   4   4       89.86      105.99     11.18 o 
 -16   4   4       37.96       14.80      7.04 o 
 -14   4   4     3558.75     3553.80     48.88 o 
 -12   4   4     3784.99     4002.39     54.07 o 
 -10   4   4     1367.58     1506.14     24.17 o 
  -8   4   4      638.81      589.39     13.69 o 
  -6   4   4       10.40       24.42      4.66 o 
  -4   4   4        5.07       15.42      5.58 o 
  -2   4   4     1435.93     1416.93     15.84 o 
   0   4   4     1498.36     1703.09     17.18 o 
   2   4   4      182.07      206.16     11.62 o 
   4   4   4      908.49     1012.86     17.12 o 
   6   4   4       59.65       66.65      8.30 o 
   8   4   4        9.47       11.88      7.87 o 
  10   4   4       31.45       22.53      6.52 o 
  12   4   4        0.10        6.09      6.89 o 
  14   4   4     4922.00     5392.76     84.26 o 
  16   4   4      300.13      275.32     32.79 o 
  18   4   4      261.47      227.90     29.08 o 
  20   4   4      497.47      463.13     39.48 o 
  22   4   4        3.47       15.88     10.19 o 
  24   4   4      362.86      289.35     49.17 o 
  26   4   4        3.73        0.10      9.70 o 
 -25   5   4      102.05       98.40     18.62 o 
 -23   5   4        2.70       24.86      7.93 o 
 -21   5   4      103.26       82.69     13.31 o 
 -19   5   4      769.72      845.40     19.80 o 
 -17   5   4     2192.13     2516.14     53.04 o 
 -15   5   4     1217.58     1105.03     30.08 o 
 -13   5   4     2881.67     2880.42     46.28 o 
 -11   5   4        0.02       18.76      5.57 o 
  -9   5   4       26.20        6.58      5.31 o 
  -7   5   4     1082.23      913.17     14.59 o 
  -5   5   4        4.72        6.85      7.55 o 
  -3   5   4     1958.83     1895.65     26.03 o 
  -1   5   4      590.21      537.68      9.92 o 
   1   5   4     4210.50     4547.79     59.82 o 
   3   5   4     1348.15     1300.34     32.83 o 
   5   5   4      102.59      104.68     11.63 o 
   7   5   4       12.94       18.31      5.31 o 
   9   5   4      401.42      382.35     21.95 o 
  11   5   4      332.75      403.28     31.53 o 
  13   5   4     5270.27     5588.09    104.72 o 
  15   5   4     1447.03     1530.76     49.98 o 
  17   5   4       43.74       37.45      7.59 o 
  19   5   4      214.60      164.39     26.64 o 
  21   5   4      330.77      319.81     44.88 o 
  23   5   4       57.07       31.47     11.27 o 
  25   5   4       37.02       31.53      9.34 o 
 -24   6   4       10.89       14.24     14.92 o 
 -22   6   4      315.75      207.06     28.53 o 
 -20   6   4        0.19       10.46      8.30 o 
 -18   6   4        9.48       22.43      6.93 o 
 -16   6   4       16.10       17.71      9.72 o 
 -14   6   4      420.18      407.76     28.43 o 
 -12   6   4     1381.92     1324.33     26.04 o 
 -10   6   4     2234.20     2559.67     36.97 o 
  -8   6   4      624.83      467.65     18.09 o 
  -6   6   4     4717.91     4835.23     53.88 o 
  -4   6   4       82.68      100.21     11.31 o 
  -2   6   4     1977.96     1920.36     51.71 o 
   0   6   4      570.72      609.96     18.53 o 
   2   6   4     1595.74     1408.14     21.29 o 
   4   6   4       25.46       11.89      3.26 o 
   6   6   4     2724.59     2868.27     46.44 o 
   8   6   4     1025.03     1123.97     31.76 o 
  10   6   4      522.67      433.91     22.88 o 
  12   6   4        5.17       10.49      6.94 o 
  14   6   4      343.10      326.43     32.65 o 
  16   6   4     2035.01     2371.04     56.31 o 
  18   6   4      295.79      251.71     31.56 o 
  20   6   4       39.04       16.67      8.94 o 
  22   6   4      251.37      151.67     29.24 o 
 -23   7   4      426.96      481.47     44.27 o 
 -21   7   4       24.90       58.01     14.81 o 
 -19   7   4      355.31      311.07     36.14 o 
 -17   7   4      116.97      119.46     16.11 o 
 -15   7   4      637.06      619.31     27.90 o 
 -13   7   4        3.38       19.53      7.69 o 
 -11   7   4      176.00      147.32     19.57 o 
  -9   7   4    10094.41    11197.33    131.67 o 
  -7   7   4     3041.31     3406.44     70.60 o 
  -5   7   4      410.80      370.56     35.84 o 
  -3   7   4     1282.00     1291.73     25.92 o 
  -1   7   4      665.81      670.48     21.07 o 
   1   7   4      591.26      528.74     19.29 o 
   3   7   4      174.22      165.08     16.98 o 
   5   7   4     1034.87     1034.00     30.63 o 
   7   7   4      580.75      511.71     25.45 o 
   9   7   4      261.26      246.96     19.27 o 
  11   7   4     5145.64     5618.44     35.80 o 
  13   7   4     2207.33     2500.51     42.72 o 
  15   7   4       84.52       80.13     12.83 o 
  17   7   4      156.12      125.01     15.86 o 
  19   7   4        2.95       23.51      5.89 o 
  21   7   4      681.44      723.72     33.38 o 
 -20   8   4       87.13      122.80     24.64 o 
 -18   8   4      659.75      723.26     30.06 o 
 -16   8   4        1.54        9.26     12.66 o 
 -14   8   4      544.01      573.87     29.63 o 
 -12   8   4      394.35      332.02     29.08 o 
 -10   8   4      416.60      387.99     25.68 o 
  -8   8   4     1120.27     1140.57     29.69 o 
  -6   8   4      642.72      679.22     27.19 o 
  -4   8   4      271.94      278.19     29.11 o 
  -2   8   4     1403.12     1468.89     29.64 o 
   0   8   4       69.98       65.76     10.28 o 
   2   8   4      560.77      658.42     33.71 o 
   4   8   4       17.30       24.08     12.36 o 
   6   8   4     1077.31      956.53     40.17 o 
   8   8   4       74.34      100.84     19.39 o 
  10   8   4      339.00      402.64     24.45 o 
  12   8   4      694.44      718.28     28.08 o 
  14   8   4     1044.34     1136.06     65.81 o 
  16   8   4      108.55       87.49     20.28 o 
  18   8   4      511.75      478.20     59.83 o 
 -17   9   4      634.71      654.01     49.36 o 
 -15   9   4      727.77      696.42     57.66 o 
 -13   9   4      135.75      110.03     19.23 o 
 -11   9   4        0.32       14.33      8.39 o 
  -9   9   4        1.08       20.26      9.50 o 
  -7   9   4      220.24      211.66     30.78 o 
  -5   9   4       44.82       42.71     13.72 o 
  -3   9   4      154.45      130.69     28.63 o 
  -1   9   4     1217.00     1322.44     52.97 o 
   1   9   4      406.60      367.36     56.58 o 
   3   9   4      113.30       84.67     27.05 o 
   5   9   4      192.29      220.80     32.81 o 
   7   9   4       80.31       71.01     19.42 o 
   9   9   4      975.27      992.64     49.45 o 
  11   9   4       39.67       88.77     24.37 o 
  13   9   4      107.15      117.16     24.15 o 
  15   9   4      173.84      111.50     23.07 o 
 -12  10   4      175.08      163.17     27.60 o 
 -10  10   4       49.87       55.60     13.29 o 
  -8  10   4      196.60      157.86     25.01 o 
  -6  10   4      433.84      486.04     56.25 o 
  -4  10   4       62.28       54.08     14.08 o 
  -2  10   4     1023.92     1094.68     68.29 o 
   0  10   4       72.63       72.12     19.56 o 
   2  10   4      392.30      387.25     73.01 o 
   4  10   4       14.38       23.88     10.36 o 
   6  10   4      554.25      522.28     55.99 o 
   8  10   4        4.41       33.40     15.54 o 
  10  10   4      209.89      178.28     35.70 o 
 -29   1   5      272.86      271.85     31.80 o 
 -27   1   5       63.04       33.95     11.67 o 
 -25   1   5       59.97       63.86     14.80 o 
 -23   1   5      827.83      940.59     34.84 o 
 -21   1   5        4.06       19.43      8.33 o 
 -19   1   5      275.18      283.25     24.45 o 
 -17   1   5      183.30      210.66     20.45 o 
 -15   1   5      656.33      630.20     30.37 o 
 -13   1   5       44.03       60.07     12.69 o 
 -11   1   5      160.29      145.13     18.05 o 
  -9   1   5     3222.32     3129.16     29.03 o 
  -7   1   5     6373.49     7088.54     42.49 o 
  -5   1   5      183.17      164.51      5.58 o 
  -3   1   5      901.61      914.48      9.66 o 
  -1   1   5     3839.29     4314.77     32.88 o 
   1   1   5      137.92      144.47      5.31 o 
   3   1   5      315.73      378.95      7.27 o 
   5   1   5     1882.58     2413.61     34.86 o 
   7   1   5       29.46       34.91      5.64 o 
   9   1   5     3643.77     3415.28     45.57 o 
  11   1   5      328.95      435.27     19.03 o 
  13   1   5      470.52      515.06     29.24 o 
  15   1   5      248.44      271.81     25.22 o 
  17   1   5     1072.14     1169.55     33.87 o 
  19   1   5     3374.77     3543.24     92.97 o 
  21   1   5       48.28       53.66     11.82 o 
  23   1   5       59.19       22.51     10.27 o 
  25   1   5       74.54       48.92     11.41 o 
  27   1   5      231.85      225.42     44.14 o 
 -28   2   5      630.98      602.48     47.80 o 
 -26   2   5      584.94      604.06     57.42 o 
 -24   2   5      532.23      646.34     55.45 o 
 -22   2   5      290.21      228.04     29.87 o 
 -20   2   5       47.55       23.59      6.30 o 
 -18   2   5       48.59       51.16     11.65 o 
 -16   2   5        2.14        9.82      4.90 o 
 -14   2   5        6.00        4.15      4.78 o 
 -12   2   5     1569.30     1793.67     22.74 o 
 -10   2   5      776.97      867.43     12.15 o 
  -8   2   5     8614.70     8287.90     76.76 o 
  -6   2   5      332.33      360.63      7.31 o 
  -4   2   5       18.00      113.60      7.84 o 
  -2   2   5     9070.16     8973.07     97.60 o 
   0   2   5      190.97      213.39     11.41 o 
   2   2   5      325.45      193.34     10.37 o 
   4   2   5      226.02      204.87     15.38 o 
   6   2   5       65.87      116.17      8.50 o 
   8   2   5      111.59      133.80     16.25 o 
  10   2   5     1161.09     1189.82     21.84 o 
  12   2   5        3.35       16.33      8.01 o 
  14   2   5     4888.11     4716.81    121.73 o 
  16   2   5     1526.72     1596.38     47.34 o 
  18   2   5      803.19      597.90     38.24 o 
  20   2   5     1771.29     1842.65     52.30 o 
  22   2   5      246.23      167.89     20.87 o 
  24   2   5      381.52      455.24     42.68 o 
  26   2   5      120.93       79.18     22.37 o 
 -27   3   5      179.17      146.37     39.19 o 
 -25   3   5       16.81       24.63      9.02 o 
 -23   3   5     2428.50     2935.60     73.78 o 
 -21   3   5      738.60      789.50     29.90 o 
 -19   3   5     2216.54     2489.25     45.70 o 
 -17   3   5      103.20       54.73      9.32 o 
 -15   3   5       79.05       24.05      5.64 o 
 -13   3   5       12.48       30.21      6.67 o 
 -11   3   5      873.13      759.05     14.15 o 
  -9   3   5     3146.77     2838.27     32.65 o 
  -7   3   5     1703.47     1723.70     20.35 o 
  -5   3   5     2824.69     2619.56     26.89 o 
  -3   3   5     1169.69     1470.96     20.39 o 
  -1   3   5     2196.16     2158.88     33.07 o 
   1   3   5    14466.86    14442.22    143.37 o 
   3   3   5       84.63       94.34     16.06 o 
   5   3   5     1858.38     1544.87     31.22 o 
   7   3   5       58.14       42.73      6.66 o 
   9   3   5     3288.63     3185.87     47.25 o 
  11   3   5      312.59      238.35     23.08 o 
  13   3   5     4957.12     5577.82    100.81 o 
  15   3   5      892.45      760.29     24.57 o 
  17   3   5      151.07      218.98     28.52 o 
  19   3   5       20.06       36.96     13.58 o 
  21   3   5       17.03       74.16     13.65 o 
  23   3   5        4.05       28.35     14.78 o 
  25   3   5      220.55      161.43     33.84 o 
 -26   4   5      495.44      452.80     78.68 o 
 -24   4   5       94.69       82.18     21.45 o 
 -22   4   5      195.20      175.16     27.45 o 
 -20   4   5       71.43       50.48     10.13 o 
 -18   4   5     1287.72     1076.79     28.37 o 
 -16   4   5     3969.33     4775.40     91.52 o 
 -14   4   5     3281.48     3794.98     44.04 o 
 -12   4   5      136.27      113.80     10.54 o 
 -10   4   5     3558.14     3563.45     31.33 o 
  -8   4   5     3935.45     3856.34     40.37 o 
  -6   4   5     1719.87     1625.59     22.91 o 
  -4   4   5     3846.35     3710.14     48.17 o 
  -2   4   5     5370.17     4852.11     74.78 o 
   0   4   5       23.85       40.69      5.98 o 
   2   4   5     5443.15     5662.63     77.49 o 
   4   4   5     1136.87     1241.07     19.41 o 
   6   4   5      263.09      302.21     14.12 o 
   8   4   5        0.21       10.82      4.65 o 
  10   4   5     2521.49     2691.15     42.26 o 
  12   4   5     1311.89     1214.65     31.99 o 
  14   4   5        6.83       25.36      8.55 o 
  16   4   5     1066.00     1039.52     34.92 o 
  18   4   5     1015.36      924.45     43.56 o 
  20   4   5     1166.73     1177.57     45.88 o 
  22   4   5      937.31      874.68     42.10 o 
  24   4   5      122.25      208.50     48.14 o 
 -25   5   5       64.56       27.61      9.04 o 
 -23   5   5      280.61      290.31     37.81 o 
 -21   5   5      179.53      132.65     22.89 o 
 -19   5   5     2703.99     3118.34     92.53 o 
 -17   5   5     1678.51     1781.91     30.79 o 
 -15   5   5      774.89      687.83     24.71 o 
 -13   5   5     3146.65     3293.85     40.94 o 
 -11   5   5    10281.70    11000.33    157.16 o 
  -9   5   5       13.63       21.90      3.41 o 
  -7   5   5       24.10       21.34      4.43 o 
  -5   5   5       85.32      113.25     11.97 o 
  -3   5   5     1542.46     1475.41     21.80 o 
  -1   5   5       98.00      123.14     16.16 o 
   1   5   5     1214.74     1162.52     38.30 o 
   3   5   5      440.55      464.80     28.66 o 
   5   5   5     6313.90     6259.94     55.76 o 
   7   5   5      896.51      768.99     28.35 o 
   9   5   5     1709.63     1712.18     34.08 o 
  11   5   5      863.03      859.58     33.29 o 
  13   5   5      307.70      320.93     36.50 o 
  15   5   5        4.44       23.53     12.53 o 
  17   5   5     2352.62     2764.94    130.98 o 
  19   5   5      465.18      456.23     56.35 o 
  21   5   5      383.41      418.22     47.79 o 
  23   5   5      349.00      299.24     57.13 o 
 -24   6   5      203.78      151.80     28.56 o 
 -22   6   5      129.80       84.65     21.45 o 
 -20   6   5       23.34        2.88     14.46 o 
 -18   6   5      117.04      131.29     15.11 o 
 -16   6   5      142.33      132.21     22.94 o 
 -14   6   5       35.00       17.98      4.58 o 
 -12   6   5      521.67      451.55     16.87 o 
 -10   6   5      321.01      274.29     31.13 o 
  -8   6   5     1162.66     1137.46     21.25 o 
  -6   6   5      575.47      602.41     15.87 o 
  -4   6   5       48.74       45.41      6.50 o 
  -2   6   5     1545.03     1545.89     23.06 o 
   0   6   5       91.06       67.87      7.43 o 
   2   6   5     1767.56     1724.39     26.88 o 
   4   6   5      225.88      187.17     15.18 o 
   6   6   5     1238.64     1357.89     25.96 o 
   8   6   5      305.36      260.19     28.37 o 
  10   6   5     6681.15     6965.31    106.63 o 
  12   6   5      352.66      383.55     35.34 o 
  14   6   5      621.82      539.31     19.07 o 
  16   6   5      376.93      417.53     45.53 o 
  18   6   5      152.82      112.91     18.51 o 
  20   6   5        6.02       27.71     12.93 o 
  22   6   5      379.37      264.54     69.19 o 
 -21   7   5      111.40       74.57     18.03 o 
 -19   7   5      120.99      108.93     15.23 o 
 -17   7   5        8.46        6.37      6.89 o 
 -15   7   5        0.06       10.52      8.47 o 
 -13   7   5        2.44       21.41      8.23 o 
 -11   7   5       85.03       53.31      9.29 o 
  -9   7   5     1711.97     1711.68     38.21 o 
  -7   7   5     2842.55     2693.11     46.20 o 
  -5   7   5     2323.62     2283.72     41.07 o 
  -3   7   5        7.62       10.23      6.29 o 
  -1   7   5        1.90        7.21      4.07 o 
   1   7   5       44.21       35.36      6.18 o 
   3   7   5       37.85       31.80     17.28 o 
   5   7   5      305.15      309.63     16.12 o 
   7   7   5      237.04      211.58     20.49 o 
   9   7   5      140.24      105.45     20.33 o 
  11   7   5      672.90      706.89     52.86 o 
  13   7   5      220.85      219.38     27.89 o 
  15   7   5      703.78      710.06     33.80 o 
  17   7   5      484.31      504.99     47.44 o 
  19   7   5        6.37       20.44     21.21 o 
 -18   8   5        5.22       23.10     10.27 o 
 -16   8   5      416.08      365.46     31.27 o 
 -14   8   5       93.11       56.56     12.19 o 
 -12   8   5       72.70       87.31     15.22 o 
 -10   8   5      213.16      145.78     21.05 o 
  -8   8   5     2658.08     2728.62     71.41 o 
  -6   8   5       20.83       34.11     12.15 o 
  -4   8   5      400.75      329.40     35.32 o 
  -2   8   5      263.66      231.26     35.63 o 
   0   8   5      115.51      105.50     19.90 o 
   2   8   5      185.35      156.44     28.77 o 
   4   8   5        0.02        8.08     17.04 o 
   6   8   5      555.24      530.85     56.59 o 
   8   8   5       20.04       30.65     11.18 o 
  10   8   5      140.25      183.26     30.01 o 
  12   8   5       77.38       38.23     17.87 o 
  14   8   5     1282.38     1165.96     66.63 o 
  16   8   5      368.62      319.15     58.44 o 
 -15   9   5        8.98       13.94     15.72 o 
 -13   9   5     1086.82     1094.98     51.77 o 
 -11   9   5      860.76      657.45     64.27 o 
  -9   9   5       16.67       27.00     12.42 o 
  -7   9   5      607.89      617.99     33.21 o 
  -5   9   5       35.62       32.71     11.23 o 
  -3   9   5        4.30       29.94     10.47 o 
  -1   9   5       23.16       29.99     12.63 o 
   1   9   5        9.94       12.57     13.75 o 
   3   9   5        9.44       -1.95     20.41 o 
   5   9   5        8.37       27.75     10.36 o 
   7   9   5       69.68       29.90     14.91 o 
   9   9   5      141.59       88.44     27.49 o 
  11   9   5      213.08      231.95     50.68 o 
  13   9   5       47.12       59.29     19.17 o 
 -10  10   5       69.62       68.24     14.02 o 
  -8  10   5       20.61       32.74     13.39 o 
  -6  10   5      618.90      674.23     60.25 o 
  -4  10   5       61.86       68.30     17.82 o 
  -2  10   5     1038.95      938.56     73.35 o 
   0  10   5      246.16      186.63     33.60 o 
   2  10   5        4.95       25.46     18.08 o 
   4  10   5      114.70       83.13     18.13 o 
   6  10   5       40.38       27.68     11.61 o 
   8  10   5      279.41      236.72     58.35 o 
 -28   0   6       19.91       19.94     12.68 o 
 -26   0   6      824.74      578.50     99.70 o 
 -24   0   6       50.20      101.91     24.26 o 
 -22   0   6      241.45      301.00     47.29 o 
 -20   0   6      178.81      170.33     31.94 o 
 -18   0   6      186.11      375.06     51.25 o 
 -16   0   6     3679.42     4236.49    146.94 o 
 -14   0   6       21.75       52.74     13.70 o 
 -12   0   6     3970.97     4863.21    242.00 o 
 -10   0   6     1559.41     1977.91     44.47 o 
  -8   0   6     1501.77     2017.93     36.40 o 
  -6   0   6     3465.65     3584.90     49.57 o 
  -4   0   6    17479.59    18551.07    145.24 o 
  -2   0   6    11089.02    10905.45     89.79 o 
   0   0   6      141.04      106.15     15.57 o 
   2   0   6    13244.88    12715.86    153.27 o 
   4   0   6     4466.83     4376.40     72.83 o 
   6   0   6      645.58      555.30     18.85 o 
   8   0   6     3919.55     3811.04     72.76 o 
  10   0   6     5322.75     6126.99     89.28 o 
  12   0   6     2355.01     1949.21     55.89 o 
  14   0   6     4527.88     4556.43     90.68 o 
  16   0   6     1523.41     1115.88    110.40 o 
  18   0   6      626.45      747.45     48.29 o 
  20   0   6     2447.87     2331.01     64.94 o 
  22   0   6      402.85      290.06     45.47 o 
  24   0   6      104.02      105.52     25.41 o 
 -27   1   6      940.98      755.95     85.06 o 
 -25   1   6       23.43       20.29     11.32 o 
 -23   1   6      497.53      472.00     39.72 o 
 -21   1   6      232.13      269.01     27.10 o 
 -19   1   6     1234.59     1445.18     36.73 o 
 -17   1   6       11.34       34.23     10.85 o 
 -15   1   6      504.35      504.87     28.28 o 
 -13   1   6     2473.28     2643.82     43.63 o 
 -11   1   6     1974.21     1539.72     31.88 o 
  -9   1   6      836.26      961.94     12.12 o 
  -7   1   6     7546.86     7750.95     69.76 o 
  -5   1   6     2409.93     2364.47     23.22 o 
  -3   1   6      560.62      568.99      8.41 o 
  -1   1   6     1368.62     1316.26     11.35 o 
   1   1   6      964.48      846.37      9.06 o 
   3   1   6     2335.79     1977.33     28.01 o 
   5   1   6     4835.28     4434.97     56.44 o 
   7   1   6      109.47       90.77     10.93 o 
   9   1   6     2916.51     2730.35     44.53 o 
  11   1   6      381.85      504.09     21.87 o 
  13   1   6     1490.77     1659.89     35.10 o 
  15   1   6      962.22      722.77     27.48 o 
  17   1   6     3457.18     4087.51     60.64 o 
  19   1   6       99.22      135.39     23.15 o 
  21   1   6      302.36      459.47     35.39 o 
  23   1   6        0.27        9.13     10.27 o 
  25   1   6      668.85      697.40     49.39 o 
 -28   2   6      207.13      199.16     31.41 o 
 -26   2   6       90.25       88.78     12.01 o 
 -24   2   6      527.21      503.96     32.42 o 
 -22   2   6     1117.75     1242.02     41.31 o 
 -20   2   6       22.96       20.26      6.97 o 
 -18   2   6      154.25      226.95     22.55 o 
 -16   2   6        3.10       20.13      8.11 o 
 -14   2   6      794.35      788.17     25.55 o 
 -12   2   6     4406.60     4400.18     35.46 o 
 -10   2   6       26.49       13.56      2.94 o 
  -8   2   6      473.95      446.36      7.18 o 
  -6   2   6      897.04      995.18      9.03 o 
  -4   2   6     6377.26     6528.51     59.31 o 
  -2   2   6     2807.35     2701.49     28.92 o 
   0   2   6      405.62      371.16     14.27 o 
   2   2   6        6.59        8.94      3.29 o 
   4   2   6      358.21      472.96     17.43 o 
   6   2   6     1619.82     1692.81     25.88 o 
   8   2   6     5824.90     6094.70     76.62 o 
  10   2   6     1609.30     1777.99     23.90 o 
  12   2   6      108.00       82.64     11.03 o 
  14   2   6       46.47       82.97     16.19 o 
  16   2   6       23.13       11.04      8.31 o 
  18   2   6       70.76       64.08     15.51 o 
  20   2   6       60.46       59.86     14.45 o 
  22   2   6       52.53       25.73     10.62 o 
  24   2   6      326.93      296.65     38.83 o 
 -27   3   6       14.64       15.21      8.96 o 
 -25   3   6       57.36       61.10     15.53 o 
 -23   3   6        1.18       12.50     12.09 o 
 -21   3   6      412.48      417.76     45.40 o 
 -19   3   6     2302.92     2656.96     69.44 o 
 -17   3   6       33.96       47.43     10.14 o 
 -15   3   6     1675.51     1488.84     41.19 o 
 -13   3   6     1188.24     1287.68     21.32 o 
 -11   3   6      937.81      967.88     13.16 o 
  -9   3   6      135.32      151.41     10.74 o 
  -7   3   6       44.46       59.36      4.81 o 
  -5   3   6      298.55      302.18     10.49 o 
  -3   3   6       19.16       11.41      4.62 o 
  -1   3   6        0.14        8.65      5.28 o 
   1   3   6     2963.61     3211.77     64.43 o 
   3   3   6      565.87      639.18     19.91 o 
   5   3   6      283.77      258.15     26.00 o 
   7   3   6     1144.02     1098.66     20.68 o 
   9   3   6        1.97        7.24      5.33 o 
  11   3   6      598.42      565.00     24.27 o 
  13   3   6       44.89       36.49     11.66 o 
  15   3   6     1165.31     1157.25     35.07 o 
  17   3   6      132.35      120.05     16.81 o 
  19   3   6        6.29       18.49      7.89 o 
  21   3   6      494.46      577.08     34.52 o 
  23   3   6       13.31       22.03      7.17 o 
 -26   4   6      217.33      162.96     23.91 o 
 -24   4   6        1.13        9.55     12.91 o 
 -22   4   6       72.92       38.98     10.62 o 
 -20   4   6      400.51      386.40     36.17 o 
 -18   4   6       32.32       36.31      7.83 o 
 -16   4   6      263.70      244.00     13.78 o 
 -14   4   6      361.73      392.02     25.40 o 
 -12   4   6       86.90      102.81     10.57 o 
 -10   4   6       14.43       14.24      4.70 o 
  -8   4   6      323.47      351.11     10.18 o 
  -6   4   6      848.43      787.01     10.90 o 
  -4   4   6     1645.54     1599.78     32.08 o 
  -2   4   6     2060.03     2061.15     39.21 o 
   0   4   6     2934.00     2905.41     38.80 o 
   2   4   6     1483.14     1525.23     31.06 o 
   4   4   6      147.87      123.97     22.47 o 
   6   4   6      150.44      182.65     14.35 o 
   8   4   6      273.53      266.92     12.73 o 
  10   4   6     4179.09     4557.89    126.48 o 
  12   4   6      524.25      418.30     29.02 o 
  14   4   6      162.09      210.51     26.63 o 
  16   4   6        4.45       12.83      7.16 o 
  18   4   6      270.81      295.09     46.01 o 
  20   4   6       31.36       11.36      7.70 o 
  22   4   6      264.32      233.04     44.91 o 
 -25   5   6        0.01        5.43      8.82 o 
 -23   5   6       15.79       21.77      9.25 o 
 -21   5   6      782.78      791.79     49.45 o 
 -19   5   6      289.29      282.70     32.07 o 
 -17   5   6        0.10        9.51      4.61 o 
 -15   5   6      993.08     1003.46     25.54 o 
 -13   5   6     1217.84     1236.90     28.03 o 
 -11   5   6     3136.22     3188.27     42.88 o 
  -9   5   6       76.99       72.30      7.29 o 
  -7   5   6        0.65        2.29      8.51 o 
  -5   5   6       78.28       38.34      9.29 o 
  -3   5   6        5.93       18.24      9.96 o 
  -1   5   6     1982.13     1974.88     39.30 o 
   1   5   6      985.58      978.56     37.32 o 
   3   5   6      119.71      115.23     12.51 o 
   5   5   6       46.42       71.05     18.75 o 
   7   5   6       22.12       12.94      9.25 o 
   9   5   6       33.30       74.53     16.83 o 
  11   5   6     2507.48     2984.33     58.75 o 
  13   5   6        7.72        4.81     13.95 o 
  15   5   6      185.34      134.17     29.58 o 
  17   5   6       16.14       18.28      9.37 o 
  19   5   6       19.95       10.23      8.18 o 
  21   5   6      235.93      329.01     77.18 o 
 -22   6   6      315.89      296.78     51.12 o 
 -20   6   6      545.58      376.57     55.22 o 
 -18   6   6        4.20       16.70     11.61 o 
 -16   6   6     1081.40     1350.90     25.51 o 
 -14   6   6      902.39      857.41     29.33 o 
 -12   6   6     1235.08     1300.48     28.34 o 
 -10   6   6      250.27      193.87     21.48 o 
  -8   6   6       14.20       18.08      6.05 o 
  -6   6   6       17.20       15.52      6.26 o 
  -4   6   6     1572.21     1679.12     46.28 o 
  -2   6   6     1342.79     1449.32     57.39 o 
   0   6   6     2442.35     2529.90     53.77 o 
   2   6   6     1669.87     1490.55     43.75 o 
   4   6   6       59.65       36.90     14.39 o 
   6   6   6        9.70       19.69     15.09 o 
   8   6   6     1900.86     1915.29     48.63 o 
  10   6   6       39.41        8.83     12.73 o 
  12   6   6      380.24      437.96     45.37 o 
  14   6   6        8.03       14.41     22.27 o 
  16   6   6      497.18      400.70     77.07 o 
  18   6   6        0.87       -6.57     17.23 o 
  20   6   6      641.09      564.04     79.95 o 
 -21   7   6      193.00       88.87     33.73 o 
 -19   7   6     1796.15     2133.74    118.07 o 
 -17   7   6      149.75      154.84     27.66 o 
 -15   7   6      740.50      651.59     44.15 o 
 -13   7   6      426.36      288.34     26.78 o 
 -11   7   6        7.94       17.47      8.54 o 
  -9   7   6        0.36       17.74      8.90 o 
  -7   7   6      763.59      909.36     39.70 o 
  -5   7   6       86.22      102.44     14.91 o 
  -3   7   6       91.75       84.57     15.66 o 
  -1   7   6       22.54       34.85     11.30 o 
   1   7   6     1275.80     1329.81     59.04 o 
   3   7   6     3031.40     3023.74     69.18 o 
   5   7   6     4509.20     4769.68     52.91 o 
   7   7   6      240.77      198.46     34.68 o 
   9   7   6      352.86      342.71     55.30 o 
  11   7   6        0.46       22.91     15.48 o 
  13   7   6      622.90      668.62     43.61 o 
  15   7   6       69.62       38.87     15.29 o 
  17   7   6     1269.86     1565.96     38.33 o 
 -18   8   6      129.28       65.70     29.59 o 
 -16   8   6       40.83       16.18     11.84 o 
 -14   8   6      760.82      763.73     42.14 o 
 -12   8   6     1583.06     1756.53     72.56 o 
 -10   8   6      454.44      459.03     35.73 o 
  -8   8   6      242.18      212.26     32.50 o 
  -6   8   6      748.90      699.28     40.56 o 
  -4   8   6     1033.02     1154.67     39.02 o 
  -2   8   6      912.75      889.96     63.01 o 
   0   8   6      176.65      181.31     25.28 o 
   2   8   6      721.16      728.86     63.12 o 
   4   8   6       24.20       35.55     17.63 o 
   6   8   6      955.57     1050.89     57.46 o 
   8   8   6     1784.10     1798.03     49.06 o 
  10   8   6        2.19        0.60     16.48 o 
  12   8   6        2.79        0.48     11.95 o 
  14   8   6      877.46      956.09     50.64 o 
 -13   9   6        1.21       11.04     10.70 o 
 -11   9   6     1237.90     1384.37     48.94 o 
  -9   9   6       19.27       20.99     11.69 o 
  -7   9   6     1124.92     1147.10     41.42 o 
  -5   9   6      206.48      143.68     28.22 o 
  -3   9   6      234.78      342.49     26.34 o 
  -1   9   6        4.07       17.21     10.51 o 
   1   9   6      380.63      370.41     61.27 o 
   3   9   6       11.37       13.79     11.14 o 
   5   9   6      123.29      129.33     23.53 o 
   7   9   6      942.41      874.83     70.19 o 
   9   9   6     2133.68     2649.77     49.43 o 
  11   9   6      165.38      146.67     28.00 o 
  -6  10   6      364.37      347.85     44.68 o 
  -4  10   6      263.20      191.84     48.76 o 
  -2  10   6        4.86        0.60     13.28 o 
   0  10   6      302.48      317.02     45.69 o 
   2  10   6        5.25        8.92     15.42 o 
   4  10   6      233.60      234.28     44.10 o 
 -27   1   7        7.88       34.43     11.87 o 
 -25   1   7        2.11        6.10      9.46 o 
 -23   1   7       20.87       19.83     10.87 o 
 -21   1   7       99.60      129.35     18.14 o 
 -19   1   7      159.45      173.56     20.22 o 
 -17   1   7       40.29       35.67      8.35 o 
 -15   1   7     2454.28     2892.20     75.94 o 
 -13   1   7        7.79       10.20      8.77 o 
 -11   1   7      925.81      833.54     21.52 o 
  -9   1   7      358.88      359.96      7.67 o 
  -7   1   7     1537.99     1601.29     18.08 o 
  -5   1   7      791.39      857.39     12.82 o 
  -3   1   7      718.92      702.54     10.44 o 
  -1   1   7      803.38      927.52     26.87 o 
   1   1   7      217.15      205.46     13.01 o 
   3   1   7      337.12      272.89     11.89 o 
   5   1   7     1352.01     1259.01     22.13 o 
   7   1   7      787.02      780.56     20.52 o 
   9   1   7     1981.79     1768.77     37.80 o 
  11   1   7       15.28        0.84      7.57 o 
  13   1   7      260.80      279.22     19.83 o 
  15   1   7     2273.79     2171.63     63.34 o 
  17   1   7      277.18      395.33     41.01 o 
  19   1   7       25.39        8.29      7.70 o 
  21   1   7        0.70       22.90      6.34 o 
  23   1   7      263.45      218.03     30.51 o 
 -26   2   7      318.49      189.40     30.60 o 
 -24   2   7       42.33       63.88     16.07 o 
 -22   2   7       48.31       46.37     11.46 o 
 -20   2   7       14.24       16.97      8.66 o 
 -18   2   7      185.58      209.44     21.40 o 
 -16   2   7      166.34      208.97     20.59 o 
 -14   2   7      384.28      281.91     28.40 o 
 -12   2   7     1286.09     1421.94     23.99 o 
 -10   2   7      819.47      956.45     13.18 o 
  -8   2   7     2656.30     2637.51     20.77 o 
  -6   2   7       90.66       62.41      5.49 o 
  -4   2   7     2642.86     2713.55     28.15 o 
  -2   2   7     1788.09     1809.02     29.73 o 
   0   2   7      752.63      702.14     11.65 o 
   2   2   7      639.31      605.14     10.57 o 
   4   2   7      191.17      262.50     16.11 o 
   6   2   7      298.05      426.20     10.74 o 
   8   2   7     9391.22     9422.98    120.93 o 
  10   2   7      695.50      539.67     28.59 o 
  12   2   7     2366.98     2093.37     43.79 o 
  14   2   7     1066.34     1120.16     30.59 o 
  16   2   7      293.20      403.72     24.57 o 
  18   2   7      317.66      318.91     40.19 o 
  20   2   7      355.56      303.51     40.81 o 
  22   2   7      233.69      173.63     27.85 o 
 -25   3   7      322.49      283.01     34.28 o 
 -23   3   7      549.57      510.33     46.40 o 
 -21   3   7      290.39      258.22     38.37 o 
 -19   3   7     2262.72     2730.90     42.17 o 
 -17   3   7      408.96      308.04     28.88 o 
 -15   3   7     3790.41     4306.21     87.50 o 
 -13   3   7     1956.47     1739.47     30.04 o 
 -11   3   7      348.36      473.96     11.73 o 
  -9   3   7       63.22       65.05      5.91 o 
  -7   3   7     2408.95     2480.29     22.09 o 
  -5   3   7      144.42      120.91     10.20 o 
  -3   3   7      118.65       84.51     13.79 o 
  -1   3   7       13.63        9.22      7.53 o 
   1   3   7       63.54       94.72     11.20 o 
   3   3   7     1864.24     1767.79     35.73 o 
   5   3   7     2135.09     1816.55     35.69 o 
   7   3   7     6909.73     7083.42    192.82 o 
   9   3   7     3384.07     3098.79     57.43 o 
  11   3   7     2358.75     1872.21     58.66 o 
  13   3   7     1022.90      998.25     47.16 o 
  15   3   7     1187.49     1460.82     38.58 o 
  17   3   7     1360.66     1712.78     31.15 o 
  19   3   7      201.20      220.10     32.37 o 
  21   3   7     1002.07     1317.26     38.65 o 
  23   3   7       53.00      135.92     23.03 o 
 -24   4   7      268.82      260.28     41.81 o 
 -22   4   7       14.15       11.27      6.96 o 
 -20   4   7      173.85      170.09     28.57 o 
 -18   4   7      269.77      265.46     36.51 o 
 -16   4   7     4639.06     4733.60     49.47 o 
 -14   4   7      192.27      179.46     16.82 o 
 -12   4   7     1077.33     1097.42     24.83 o 
 -10   4   7        0.99        3.64      6.54 o 
  -8   4   7      543.17      502.47     16.66 o 
  -6   4   7        4.13        2.05     10.60 o 
  -4   4   7     4012.26     4209.49     67.64 o 
  -2   4   7       10.32       14.56      5.71 o 
   0   4   7     6785.14     7048.69     97.81 o 
   2   4   7     3616.18     3750.13     87.48 o 
   4   4   7      261.72      287.05     28.08 o 
   6   4   7       21.52       38.89     14.32 o 
   8   4   7        8.28        8.02     10.05 o 
  10   4   7      630.67      425.26     29.12 o 
  12   4   7      275.53      202.65     26.35 o 
  14   4   7      823.49      759.69     28.53 o 
  16   4   7      431.59      290.46     25.76 o 
  18   4   7        1.11       -0.67      7.19 o 
  20   4   7      555.66      360.14     68.78 o 
  22   4   7        0.99       24.46     18.33 o 
 -23   5   7      328.90      278.99     56.53 o 
 -21   5   7     2551.60     3045.44    127.10 o 
 -19   5   7      441.73      455.82     53.06 o 
 -17   5   7      513.02      436.77     48.79 o 
 -15   5   7      766.24      805.35     19.73 o 
 -13   5   7        9.35       10.67      3.74 o 
 -11   5   7      158.13      121.22     11.84 o 
  -9   5   7       77.42       64.71     11.02 o 
  -7   5   7      497.70      579.24     33.75 o 
  -5   5   7      882.07      857.32     41.12 o 
  -3   5   7     2923.06     2972.41     51.62 o 
  -1   5   7      743.93      657.93     27.53 o 
   1   5   7      104.43      120.00     21.94 o 
   3   5   7     1283.57     1288.45     44.41 o 
   5   5   7     5623.04     5804.51    138.29 o 
   7   5   7      132.13      112.75     23.96 o 
   9   5   7       15.43       25.67     13.87 o 
  11   5   7       19.50       46.26     14.67 o 
  13   5   7      110.78      156.78     31.62 o 
  15   5   7     1167.65     1410.52     58.38 o 
  17   5   7     1171.88     1387.84     47.34 o 
  19   5   7       21.19       25.68     14.50 o 
 -22   6   7      484.73      392.74     95.11 o 
 -20   6   7       20.66       26.25     22.46 o 
 -18   6   7      291.58      207.80     34.80 o 
 -16   6   7       14.63       22.19     19.08 o 
 -14   6   7      201.87      216.90     25.40 o 
 -12   6   7     2030.12     2276.93     40.28 o 
 -10   6   7      930.20     1002.73     32.29 o 
  -8   6   7       78.01       46.09     10.12 o 
  -6   6   7       44.78       83.77     12.81 o 
  -4   6   7      162.66      191.34     20.99 o 
  -2   6   7       41.12       32.85     10.19 o 
   0   6   7     3541.67     3800.09     68.60 o 
   2   6   7       21.46        1.27     11.74 o 
   4   6   7       10.09       16.25     12.89 o 
   6   6   7      155.89       98.53     19.72 o 
   8   6   7      754.60      773.73     50.07 o 
  10   6   7     1302.22     1298.82     71.76 o 
  12   6   7     2587.12     3002.33     50.12 o 
  14   6   7      259.84      269.34     58.49 o 
  16   6   7      432.98      365.66     98.24 o 
  18   6   7      151.90      123.87     38.50 o 
 -19   7   7        0.46      -19.39     21.20 o 
 -17   7   7        5.47       20.08     16.74 o 
 -15   7   7       30.69       40.42     16.89 o 
 -13   7   7       10.98       13.30     10.96 o 
 -11   7   7       35.95       25.48      9.24 o 
  -9   7   7      879.95      988.32     42.20 o 
  -7   7   7     1930.77     2208.12     61.61 o 
  -5   7   7      309.59      266.51     34.01 o 
  -3   7   7       52.12       59.07     18.95 o 
  -1   7   7       11.95        6.57     14.95 o 
   1   7   7      516.52      603.25     47.07 o 
   3   7   7       65.67       81.46     20.38 o 
   5   7   7     1191.75     1187.98     77.04 o 
   7   7   7      351.01      384.42     54.86 o 
   9   7   7      152.44      174.72     24.42 o 
  11   7   7      322.63      299.33     38.03 o 
  13   7   7      119.33      112.69     23.11 o 
  15   7   7        2.37       22.85     12.38 o 
 -16   8   7       90.23       74.69     24.48 o 
 -14   8   7       96.49       66.20     16.24 o 
 -12   8   7      566.92      554.79     42.03 o 
 -10   8   7      138.43      116.32     28.35 o 
  -8   8   7        0.06        5.72      9.91 o 
  -6   8   7       16.77       20.86     11.21 o 
  -4   8   7       19.41       22.23     11.96 o 
  -2   8   7       43.02       26.19     11.07 o 
   0   8   7       25.95       17.03     12.96 o 
   2   8   7      140.07      122.06     26.49 o 
   4   8   7      124.77       87.65     21.77 o 
   6   8   7      292.64      232.93     43.06 o 
   8   8   7       16.37       27.62     15.64 o 
  10   8   7      183.23      224.57     35.04 o 
  12   8   7        1.80       13.11     10.46 o 
 -11   9   7      165.11      123.89     19.99 o 
  -9   9   7       58.82       34.20     10.42 o 
  -7   9   7       57.16       28.96     14.31 o 
  -5   9   7      173.95      157.90     26.25 o 
  -3   9   7      162.55      118.51     22.54 o 
  -1   9   7      262.31      214.08     35.17 o 
   1   9   7       22.49       22.46     13.49 o 
   3   9   7        6.45       15.87     20.18 o 
   5   9   7      577.40      565.20     52.85 o 
   7   9   7       25.72       11.15     18.74 o 
 -26   0   8       24.90        9.61     17.23 o 
 -24   0   8       39.38       80.17     15.87 o 
 -22   0   8        4.53       -4.63     25.46 o 
 -20   0   8      412.21      387.45     64.11 o 
 -18   0   8     1983.24     2168.32     80.34 o 
 -16   0   8     2915.43     3129.75    163.85 o 
 -14   0   8     5644.33     6668.13    151.63 o 
 -12   0   8     8470.44     9430.88    637.49 o 
 -10   0   8      149.40       95.80     13.46 o 
  -8   0   8     1835.04     1826.93     69.65 o 
  -6   0   8      411.94      514.55     11.50 o 
  -4   0   8     2866.99     3154.31     47.84 o 
  -2   0   8      767.05      831.62     18.78 o 
   0   0   8     6950.69     8316.88    240.63 o 
   2   0   8     3578.86     4038.78     64.80 o 
   4   0   8     9492.68    10259.13    187.62 o 
   6   0   8     3727.49     3311.23     75.69 o 
   8   0   8       49.02      102.11     20.62 o 
  10   0   8       74.80      125.75     21.50 o 
  12   0   8      641.11      571.37     33.06 o 
  14   0   8        0.37       11.66     11.51 o 
  16   0   8      640.29      568.17     37.93 o 
  18   0   8       91.54       69.96     27.27 o 
  20   0   8      847.55      659.75     37.86 o 
  22   0   8       59.01       71.58     21.95 o 
 -25   1   8       79.76       49.84     16.21 o 
 -23   1   8       21.42       23.59     12.28 o 
 -21   1   8      549.70      516.08     55.25 o 
 -19   1   8     1360.02     1283.22     44.98 o 
 -17   1   8     2430.62     2715.79     56.84 o 
 -15   1   8     1134.14     1354.95     36.17 o 
 -13   1   8      127.76      178.66     21.18 o 
 -11   1   8       28.61       17.00      4.20 o 
  -9   1   8     3991.74     4282.64     45.97 o 
  -7   1   8     1483.49     1604.16     19.15 o 
  -5   1   8      138.57       85.44      7.44 o 
  -3   1   8     2064.92     1986.39     25.88 o 
  -1   1   8       30.89       83.39      8.72 o 
   1   1   8      258.87      345.54     12.31 o 
   3   1   8     3924.32     3967.49     50.17 o 
   5   1   8     2301.27     2107.31     31.33 o 
   7   1   8     5340.37     5456.60     77.52 o 
   9   1   8     2554.10     2350.57     38.53 o 
  11   1   8      492.55      625.60     36.65 o 
  13   1   8        0.11       20.97      8.89 o 
  15   1   8      745.23      994.54     26.30 o 
  17   1   8      132.89      184.41     22.22 o 
  19   1   8      712.36      788.27     37.59 o 
  21   1   8      415.04      490.60     47.35 o 
 -24   2   8     1348.93     1502.80     87.32 o 
 -22   2   8       25.68       43.72     15.38 o 
 -20   2   8      423.88      529.32     33.16 o 
 -18   2   8       45.84       20.42      7.27 o 
 -16   2   8        8.18        2.99     10.79 o 
 -14   2   8      216.15      282.40     33.02 o 
 -12   2   8      300.43      297.10     15.47 o 
 -10   2   8      203.24      172.72     15.85 o 
  -8   2   8     1528.59     1534.63     18.46 o 
  -6   2   8       13.80       27.73      4.83 o 
  -4   2   8      425.90      364.19     14.39 o 
  -2   2   8      342.09      353.30     21.47 o 
   0   2   8      581.97      602.35     17.57 o 
   2   2   8      156.36      134.34     11.73 o 
   4   2   8      199.28      214.08     10.90 o 
   6   2   8       16.27       39.29      8.32 o 
   8   2   8      154.08      131.22     19.94 o 
  10   2   8        6.90        6.36      6.10 o 
  12   2   8     4338.88     4276.74     55.48 o 
  14   2   8        8.77       11.16      7.02 o 
  16   2   8      442.04      381.80     44.96 o 
  18   2   8        9.29       11.20      9.63 o 
  20   2   8      132.79      104.33     27.46 o 
 -25   3   8       74.90       58.91     18.31 o 
 -23   3   8      140.84       82.11     15.05 o 
 -21   3   8      460.70      399.40     30.02 o 
 -19   3   8      163.22      165.16     22.21 o 
 -17   3   8       73.25      108.57     15.17 o 
 -15   3   8        0.04       18.32      6.08 o 
 -13   3   8        7.01       10.38      5.93 o 
 -11   3   8      193.00      188.34     11.47 o 
  -9   3   8      104.13       96.03      9.82 o 
  -7   3   8      525.87      587.38     13.43 o 
  -5   3   8     3140.56     3164.01     39.84 o 
  -3   3   8      421.50      459.17     16.77 o 
  -1   3   8      326.33      269.59     33.57 o 
   1   3   8      168.69      134.29     16.95 o 
   3   3   8      128.50      159.29     28.03 o 
   5   3   8       59.98       48.11     15.51 o 
   7   3   8      973.68      889.21     25.03 o 
   9   3   8      493.47      473.48     26.29 o 
  11   3   8      176.39      107.16     16.15 o 
  13   3   8       48.00       49.12     14.22 o 
  15   3   8      315.98      236.87     37.26 o 
  17   3   8      111.52      100.06     34.21 o 
  19   3   8       94.70       86.87     27.67 o 
  21   3   8      351.53      311.16     77.35 o 
 -22   4   8        3.98       -6.28     13.36 o 
 -20   4   8       32.97       22.93      8.02 o 
 -18   4   8      645.67      564.48     40.77 o 
 -16   4   8        0.35       10.41      8.50 o 
 -14   4   8       16.19       14.23      5.77 o 
 -12   4   8       33.80       29.68      5.96 o 
 -10   4   8       16.45        4.27      3.29 o 
  -8   4   8       99.63       86.19      9.53 o 
  -6   4   8        0.29       27.34      8.89 o 
  -4   4   8      139.83      170.24     26.28 o 
  -2   4   8     1190.32     1203.31     37.47 o 
   0   4   8      756.30      848.80     29.73 o 
   2   4   8     1584.23     1536.51     60.34 o 
   4   4   8      136.24      112.18     26.48 o 
   6   4   8      939.70      894.59     39.68 o 
   8   4   8      357.70      411.31     34.63 o 
  10   4   8      545.13      573.19     50.53 o 
  12   4   8       26.59       21.90      8.18 o 
  14   4   8        2.82       24.08     10.37 o 
  16   4   8       16.04       20.43      9.56 o 
  18   4   8       10.58       23.81     11.11 o 
  20   4   8      265.66      218.16     58.33 o 
 -21   5   8      485.16      377.48     87.68 o 
 -19   5   8        6.04       37.88     21.84 o 
 -17   5   8      504.37      592.00     60.02 o 
 -15   5   8       25.17       17.04     19.89 o 
 -13   5   8      745.84      801.92     55.84 o 
 -11   5   8        0.71        5.91      6.06 o 
  -9   5   8      191.40      120.93     16.27 o 
  -7   5   8        0.77        5.44      7.37 o 
  -5   5   8      128.93       91.22     15.35 o 
  -3   5   8      170.81      181.15     25.42 o 
  -1   5   8       15.70       12.00     10.62 o 
   1   5   8        1.07       15.66     11.46 o 
   3   5   8      240.77      239.82     40.66 o 
   5   5   8      620.24      558.53     42.29 o 
   7   5   8      226.12      255.21     49.29 o 
   9   5   8      684.14      554.23     57.00 o 
  11   5   8        0.83       24.81     13.63 o 
  13   5   8       60.09       69.21     17.38 o 
  15   5   8      242.44      216.84     39.00 o 
  17   5   8       13.12       20.14     16.27 o 
 -20   6   8       11.38       43.16     14.28 o 
 -18   6   8        6.93       60.23     76.65 o 
 -16   6   8      168.64      105.47     33.54 o 
 -14   6   8      376.11      313.33     45.12 o 
 -12   6   8      157.96      124.45     22.30 o 
 -10   6   8      118.15       46.19     12.21 o 
  -8   6   8      166.98      199.38     26.51 o 
  -6   6   8      281.23      259.22     30.81 o 
  -4   6   8      335.41      337.36     42.44 o 
  -2   6   8     1139.11     1076.22     38.46 o 
   0   6   8     1447.21     1622.24     58.98 o 
   2   6   8     1848.55     1900.95     83.60 o 
   4   6   8        5.00        7.77     16.27 o 
   6   6   8        2.36        2.43     13.64 o 
   8   6   8        0.13       31.01     20.91 o 
  10   6   8      126.48      200.84     52.75 o 
  12   6   8      165.56       77.25     25.63 o 
  14   6   8      161.74      112.13     36.24 o 
  16   6   8      579.77      560.55     68.79 o 
 -17   7   8      167.22      143.87     36.88 o 
 -15   7   8     1003.25      971.05     97.34 o 
 -13   7   8        0.34        0.58     16.47 o 
 -11   7   8        1.28       21.98     10.14 o 
  -9   7   8      173.05      150.44     24.31 o 
  -7   7   8      588.06      634.89     36.12 o 
  -5   7   8      914.50      840.27     45.82 o 
  -3   7   8       82.28      123.58     16.25 o 
  -1   7   8      119.19      120.23     17.75 o 
   1   7   8        2.43        5.58     14.19 o 
   3   7   8     1426.44     1332.84     48.91 o 
   5   7   8      124.24       95.41     19.40 o 
   7   7   8      897.63     1049.55     48.48 o 
   9   7   8       67.84       58.16     27.74 o 
  11   7   8      253.85      253.80     33.42 o 
  13   7   8      411.96      360.28     62.27 o 
 -12   8   8      688.29      762.66     36.59 o 
 -10   8   8       78.30       76.92     17.75 o 
  -8   8   8      891.94      945.26     39.33 o 
  -6   8   8        8.89       21.28     12.95 o 
  -4   8   8     1117.71     1260.47     36.84 o 
  -2   8   8      548.38      529.32     43.32 o 
   0   8   8     1122.93     1306.86     62.00 o 
   2   8   8      231.77      216.04     35.59 o 
   4   8   8     1124.03     1258.91     55.42 o 
   6   8   8       16.38       21.37     15.16 o 
   8   8   8      205.93      159.14     37.76 o 
  -5   9   8      656.95      822.58    119.17 o 
  -3   9   8      903.40      922.25     55.52 o 
  -1   9   8      636.32      623.26    133.11 o 
   1   9   8      487.47      391.83     59.97 o 
 -23   1   9      217.01      166.10     21.31 o 
 -21   1   9       87.39       57.27     14.89 o 
 -19   1   9       37.19       10.73      6.90 o 
 -17   1   9      617.87      589.98     59.27 o 
 -15   1   9      107.12      150.91     18.47 o 
 -13   1   9       76.45      120.59     17.29 o 
 -11   1   9       44.76       68.06     11.86 o 
  -9   1   9       87.34       89.54     12.20 o 
  -7   1   9       92.83      124.05     11.95 o 
  -5   1   9      270.86      207.43     12.76 o 
  -3   1   9        2.93       11.86      5.27 o 
  -1   1   9     1528.33     1433.61     29.66 o 
   1   1   9       46.39       17.02     10.03 o 
   3   1   9     5581.65     5440.09     74.93 o 
   5   1   9     1311.05     1466.71     31.15 o 
   7   1   9        0.65        2.02      9.04 o 
   9   1   9      185.61      149.54     16.45 o 
  11   1   9        6.20       14.15     11.26 o 
  13   1   9       27.72       37.01      8.63 o 
  15   1   9        5.27       20.72      7.39 o 
  17   1   9       13.66       36.21     10.55 o 
  19   1   9       58.87       68.45     16.18 o 
 -24   2   9       62.29       53.62     12.40 o 
 -22   2   9      220.55      116.47     21.67 o 
 -20   2   9     2378.99     2787.65     58.12 o 
 -18   2   9     1123.42     1193.03     58.54 o 
 -16   2   9       49.64       52.74     10.07 o 
 -14   2   9      883.19      871.99     33.57 o 
 -12   2   9      770.18      646.94     27.40 o 
 -10   2   9     1176.38     1410.70     29.77 o 
  -8   2   9     2233.82     2155.96     34.13 o 
  -6   2   9      287.78      178.73      9.48 o 
  -4   2   9      204.30      255.72     14.64 o 
  -2   2   9      120.01      129.43     15.56 o 
   0   2   9      286.35      365.61     26.77 o 
   2   2   9     4627.04     4721.29     92.94 o 
   4   2   9      430.56      501.38     45.59 o 
   6   2   9     1067.50     1243.80     30.12 o 
   8   2   9       43.99       49.09     11.40 o 
  10   2   9      931.26      780.51     26.08 o 
  12   2   9      888.76      955.36     89.39 o 
  14   2   9      116.58       99.51     25.22 o 
  16   2   9      737.34      645.88     72.36 o 
  18   2   9      250.47      224.79     43.28 o 
 -23   3   9      211.93       95.88     19.21 o 
 -21   3   9      295.01      157.28     25.41 o 
 -19   3   9      407.34      257.32     37.97 o 
 -17   3   9      334.61      457.92     35.01 o 
 -15   3   9      268.94      286.18     37.23 o 
 -13   3   9      756.54      858.18     41.72 o 
 -11   3   9      251.31      325.17     19.85 o 
  -9   3   9      412.44      400.59     13.54 o 
  -7   3   9       46.24       58.08     11.61 o 
  -5   3   9     2536.59     2260.63     41.50 o 
  -3   3   9      365.73      414.36     18.30 o 
  -1   3   9      135.92      208.62     33.24 o 
   1   3   9      543.13      457.58     33.52 o 
   3   3   9      977.93      894.83     40.62 o 
   5   3   9     1792.57     1981.47     61.96 o 
   7   3   9     4972.31     5311.97     55.20 o 
   9   3   9     1396.23     1180.91     46.20 o 
  11   3   9       33.02       63.29     23.37 o 
  13   3   9      239.53      186.84     45.08 o 
  15   3   9      488.26      709.39     93.14 o 
  17   3   9       27.05       43.25     18.36 o 
 -22   4   9       11.88       48.97     25.00 o 
 -20   4   9       46.59      113.93     25.37 o 
 -18   4   9       42.55       14.79     10.95 o 
 -16   4   9       13.26       13.43     12.02 o 
 -14   4   9       26.09       24.12     18.02 o 
 -12   4   9      406.49      322.11     55.65 o 
 -10   4   9     1264.61     1490.31     41.12 o 
  -8   4   9     1143.94     1236.68     30.50 o 
  -6   4   9       81.79       98.89     11.66 o 
  -4   4   9       43.08       26.45      9.13 o 
  -2   4   9     1901.01     2281.61     55.44 o 
   0   4   9     2525.92     3191.61    201.76 o 
   2   4   9       30.97       17.69     17.85 o 
   4   4   9     3700.30     4622.98    153.32 o 
   6   4   9     1285.97     1532.47     38.89 o 
   8   4   9      255.02      273.80     56.34 o 
  10   4   9     1373.42     1130.12     38.71 o 
  12   4   9      730.77      643.65     33.54 o 
  14   4   9      277.17      217.05     49.66 o 
  16   4   9     1092.23     1011.84     61.17 o 
 -19   5   9        6.67       19.72     12.32 o 
 -17   5   9     1206.06     1570.63    103.29 o 
 -15   5   9      172.13      123.31     32.87 o 
 -13   5   9       58.50       29.21     15.42 o 
 -11   5   9      110.10      159.17     21.06 o 
  -9   5   9      310.83      230.79     33.98 o 
  -7   5   9      819.95      823.52     31.32 o 
  -5   5   9     2425.61     2672.56     49.11 o 
  -3   5   9      368.00      386.47     34.37 o 
  -1   5   9      481.47      402.43     37.40 o 
   1   5   9       68.16       49.83     11.23 o 
   3   5   9      633.13      704.77     41.44 o 
   5   5   9      151.13      103.27     33.49 o 
   7   5   9      110.12      148.32     26.85 o 
   9   5   9      635.41      601.23     39.96 o 
  11   5   9     1433.84     1570.42     70.93 o 
  13   5   9      123.61      133.85     45.24 o 
  15   5   9      239.97      211.18     52.88 o 
 -16   6   9        8.27       16.40     16.07 o 
 -14   6   9      145.13      110.14     36.60 o 
 -12   6   9      935.94      870.09     78.06 o 
 -10   6   9        8.58       25.91     11.06 o 
  -8   6   9      399.61      382.19     52.28 o 
  -6   6   9      246.66      253.66     31.89 o 
  -4   6   9      357.30      398.52     32.79 o 
  -2   6   9       40.97       24.78      6.05 o 
   0   6   9      976.28     1080.22     43.68 o 
   2   6   9      178.19      186.15     38.33 o 
   4   6   9        0.20       23.35     13.58 o 
   6   6   9     1157.55     1118.14     45.91 o 
   8   6   9       26.55       45.12     18.49 o 
  10   6   9       99.49       55.78     26.51 o 
  12   6   9      244.23      173.13     51.65 o 
 -13   7   9      173.13      137.47     42.44 o 
 -11   7   9       53.01       52.43     14.37 o 
  -9   7   9      343.17      290.93     28.70 o 
  -7   7   9        7.67       31.74      9.64 o 
  -5   7   9      365.03      356.49     52.94 o 
  -3   7   9        1.23       13.84      8.36 o 
  -1   7   9      215.89      212.60     30.15 o 
   1   7   9       22.22       12.68     11.23 o 
   3   7   9       10.88       10.61     12.57 o 
   5   7   9       56.90       48.90     14.23 o 
   7   7   9      559.15      645.02     61.48 o 
   9   7   9       74.81       97.18     24.44 o 
  -8   8   9       99.45       87.70     15.83 o 
  -6   8   9        0.70       -8.72     13.46 o 
  -4   8   9       20.70       16.62     10.92 o 
  -2   8   9      612.63      618.21     39.92 o 
   0   8   9        3.63       15.30      8.99 o 
   2   8   9       29.56       21.68     12.53 o 
   4   8   9       93.08       54.39     14.04 o 
 -22   0  10     1122.17     1154.37     75.52 o 
 -20   0  10      120.37      120.96     29.33 o 
 -18   0  10        0.76       17.82      9.24 o 
 -16   0  10      296.97      200.47     37.33 o 
 -14   0  10     2543.87     2305.13     51.21 o 
 -12   0  10     1242.44      920.45     44.77 o 
 -10   0  10      135.86      209.99     33.13 o 
  -8   0  10      645.06      575.86     42.62 o 
  -6   0  10     1085.85     1313.55     44.86 o 
  -4   0  10      133.70       97.60     21.41 o 
  -2   0  10     2334.51     2796.05    104.14 o 
   0   0  10       99.79       27.48     14.12 o 
   2   0  10     2381.57     2451.23    121.03 o 
   4   0  10     2315.21     2737.52     47.53 o 
   6   0  10      242.92      202.27     37.19 o 
   8   0  10     1178.03     1201.67     60.53 o 
  10   0  10      412.39      374.79     25.81 o 
  12   0  10       35.44       27.61     13.14 o 
  14   0  10     2425.12     2673.00     43.92 o 
  16   0  10      418.42      270.79     50.52 o 
 -21   1  10      637.14      700.63     39.05 o 
 -19   1  10      663.80      735.69     68.91 o 
 -17   1  10      743.60      678.82     38.19 o 
 -15   1  10       67.78       22.12      6.88 o 
 -13   1  10      754.22     1176.18     38.26 o 
 -11   1  10       40.22       10.19      4.92 o 
  -9   1  10     1268.20     1282.40     32.41 o 
  -7   1  10       44.79       10.24      4.40 o 
  -5   1  10      552.97      449.36     12.28 o 
  -3   1  10       55.08       47.98      6.62 o 
  -1   1  10     2921.03     2543.36     49.88 o 
   1   1  10     1320.20     1363.98     40.86 o 
   3   1  10       87.82      141.25     18.29 o 
   5   1  10        2.83       15.27      7.53 o 
   7   1  10     1127.29     1180.37     34.82 o 
   9   1  10       71.79       90.54     15.08 o 
  11   1  10     1128.70     1446.68     42.15 o 
  13   1  10      254.73      191.53     27.81 o 
  15   1  10      263.95      286.42     41.64 o 
  17   1  10       76.58       55.22     16.92 o 
 -20   2  10      565.90      603.08     36.32 o 
 -18   2  10      108.46       82.30     13.84 o 
 -16   2  10        2.98       14.60      6.04 o 
 -14   2  10      351.10      346.90     26.10 o 
 -12   2  10       11.34       12.53      5.33 o 
 -10   2  10     1266.35     1278.41     44.46 o 
  -8   2  10      880.19      873.09     32.83 o 
  -6   2  10       16.73       35.99      7.33 o 
  -4   2  10      354.39      381.56     19.74 o 
  -2   2  10       46.70       24.83      8.89 o 
   0   2  10     2051.16     2435.08     67.89 o 
   2   2  10      940.34     1065.40     24.42 o 
   4   2  10      112.38      174.66     32.55 o 
   6   2  10       79.36       44.77     19.51 o 
   8   2  10        7.91       16.77     13.45 o 
  10   2  10      500.02      422.63     58.56 o 
  12   2  10      146.08      105.89     30.63 o 
  14   2  10      186.05      123.31     29.38 o 
  16   2  10       87.37       30.90     17.16 o 
 -19   3  10       19.53       26.66     16.33 o 
 -17   3  10       29.71       36.10     17.63 o 
 -15   3  10      104.46      124.61     19.02 o 
 -13   3  10       23.48       20.45     11.03 o 
 -11   3  10        5.25       10.85      8.40 o 
  -9   3  10      216.96      157.18     24.81 o 
  -7   3  10      676.07      720.79     19.91 o 
  -5   3  10      325.44      319.53     23.97 o 
  -3   3  10      272.13      223.21     31.55 o 
  -1   3  10       76.15       47.47     15.22 o 
   1   3  10      617.74      550.11     43.27 o 
   3   3  10     1515.35     1423.58     59.40 o 
   5   3  10       12.88       16.26     23.40 o 
   7   3  10      512.08      580.30     74.58 o 
   9   3  10       31.17       18.28     12.25 o 
  11   3  10      131.03      133.75     32.04 o 
  13   3  10       23.67       22.01     14.04 o 
  15   3  10       95.99       60.78     21.90 o 
 -18   4  10        6.34       25.52     13.87 o 
 -16   4  10      327.25      248.70     48.76 o 
 -14   4  10      206.84      139.33     41.25 o 
 -12   4  10       28.39       13.37     17.54 o 
 -10   4  10       17.83       15.03     15.98 o 
  -8   4  10      205.91      103.98     20.89 o 
  -6   4  10       25.27       23.79      6.77 o 
  -4   4  10        4.43       17.71      5.06 o 
  -2   4  10      293.97      257.61     38.02 o 
   0   4  10       23.87       16.38     16.79 o 
   2   4  10       11.83       17.18     11.45 o 
   4   4  10       15.56       11.27      8.76 o 
   6   4  10       24.75        2.62     17.73 o 
   8   4  10      173.06      133.22     31.43 o 
  10   4  10        0.00       -0.51     14.93 o 
  12   4  10        5.96       16.97     19.20 o 
  14   4  10        0.34       20.00     14.35 o 
 -17   5  10      128.28       97.35     28.85 o 
 -15   5  10      132.76       93.62     35.68 o 
 -13   5  10        1.72       16.96     12.36 o 
 -11   5  10       29.98       49.94     26.76 o 
  -9   5  10        0.08        8.06     11.69 o 
  -7   5  10       77.53       18.20     10.94 o 
  -5   5  10      121.71      131.52     20.18 o 
  -3   5  10       22.46       24.46      9.89 o 
  -1   5  10     1038.36      920.79     36.37 o 
   1   5  10      282.86      254.93     50.10 o 
   3   5  10      471.05      374.78     37.79 o 
   5   5  10      214.45      193.74     43.70 o 
   7   5  10       32.64       51.22     38.93 o 
   9   5  10       34.19       45.61     18.52 o 
  11   5  10      342.82      508.31     62.26 o 
 -14   6  10       53.96       51.33     19.22 o 
 -12   6  10      178.97      156.67     37.34 o 
 -10   6  10      133.83      217.05     38.69 o 
  -8   6  10       26.56        4.69     13.25 o 
  -6   6  10       88.30       90.06     19.75 o 
  -4   6  10       91.05       81.14     15.47 o 
  -2   6  10      100.02      128.27     21.79 o 
   0   6  10     1052.08     1413.27     84.42 o 
   2   6  10      115.53       83.90     23.76 o 
   4   6  10      254.37      277.75     48.95 o 
   6   6  10       71.27       45.10     13.57 o 
   8   6  10      484.55      667.90     49.18 o 
  -9   7  10      313.05      250.09     71.87 o 
  -7   7  10       70.18       47.72     14.49 o 
  -5   7  10      889.86      919.57     39.98 o 
  -3   7  10       70.56       60.18     16.48 o 
  -1   7  10      193.86      148.24     24.43 o 
   1   7  10      174.96      142.81     28.17 o 
   3   7  10       14.97       19.23     18.91 o 
   5   7  10        0.50        9.16     11.77 o 
 -19   1  11      105.95       76.56     16.18 o 
 -17   1  11      101.74       49.51     18.13 o 
 -15   1  11      132.31      199.69     28.08 o 
 -13   1  11      528.31      628.54     49.87 o 
 -11   1  11      103.62       97.02     19.67 o 
  -9   1  11        3.91        6.20     13.37 o 
  -7   1  11       70.30       43.25      8.28 o 
  -5   1  11     1271.03     1307.27     38.56 o 
  -3   1  11     1231.62     1184.00     39.11 o 
  -1   1  11       18.54       17.07      8.86 o 
   1   1  11      266.61      225.24     39.19 o 
   3   1  11      262.25      215.60     34.86 o 
   5   1  11      254.69      314.98     41.67 o 
   7   1  11      229.78      212.43     33.78 o 
   9   1  11       25.28       42.61     14.49 o 
  11   1  11      262.01      256.09     52.74 o 
  13   1  11       87.88      101.25     22.59 o 
 -18   2  11      143.46      138.11     27.56 o 
 -16   2  11        0.20       20.59     11.71 o 
 -14   2  11      333.32      224.03     36.55 o 
 -12   2  11       32.00       20.53      9.35 o 
 -10   2  11     1421.25     1378.74     63.09 o 
  -8   2  11        7.05       12.88      7.32 o 
  -6   2  11       50.30      141.14     22.91 o 
  -4   2  11      225.99      191.75     29.37 o 
  -2   2  11      274.16      315.72     57.14 o 
   0   2  11      345.70      270.71     48.72 o 
   2   2  11      732.40      890.42     24.16 o 
   4   2  11      273.98      336.07     37.20 o 
   6   2  11       36.39       48.30     14.59 o 
   8   2  11       66.44       41.70     16.10 o 
  10   2  11      315.91      213.75     36.69 o 
  12   2  11       25.73       20.82     11.99 o 
 -17   3  11       24.41       23.45     26.48 o 
 -15   3  11      302.78      252.96     53.45 o 
 -13   3  11      841.48      957.12     45.15 o 
 -11   3  11       20.60       17.28     14.28 o 
  -9   3  11      123.36      165.23     41.52 o 
  -7   3  11      252.96      114.28     18.50 o 
  -5   3  11     1433.36     1309.19     33.66 o 
  -3   3  11      806.09      671.29     42.78 o 
  -1   3  11      590.78      452.21     43.98 o 
   1   3  11       96.61       89.46     19.55 o 
   3   3  11        0.25       14.93      8.36 o 
   5   3  11       54.41       57.34     22.40 o 
   7   3  11     1106.21     1235.89     58.28 o 
   9   3  11      164.53      235.53     66.25 o 
  11   3  11      721.41      916.71     40.69 o 
 -16   4  11      274.94      234.08     78.40 o 
 -14   4  11      260.13      226.26     63.85 o 
 -12   4  11        2.07        9.47     20.57 o 
 -10   4  11      462.55      376.84     84.79 o 
  -8   4  11      156.02       69.89     29.11 o 
  -6   4  11      117.01      181.03     33.14 o 
  -4   4  11      476.32      529.08     42.11 o 
  -2   4  11     3256.15     4093.40    110.21 o 
   0   4  11      144.87       64.70     33.31 o 
   2   4  11      396.59      363.94     84.81 o 
   4   4  11      255.57      357.54     48.30 o 
   6   4  11     1021.58     1088.85    107.24 o 
   8   4  11        0.04        4.06     20.26 o 
  10   4  11      386.94      266.69     68.03 o 
 -13   5  11       58.82       61.47     28.29 o 
 -11   5  11       57.57       81.59     27.62 o 
  -9   5  11       86.44      112.10     24.85 o 
  -7   5  11      159.28      160.35     29.77 o 
  -5   5  11      164.60      118.17     21.12 o 
  -3   5  11        1.19       12.65     12.00 o 
  -1   5  11     1936.27     2130.77     56.32 o 
   1   5  11      496.46      507.33     67.51 o 
   3   5  11      704.22      646.44     84.42 o 
   5   5  11      238.23      206.82     62.11 o 
   7   5  11       33.06       11.93     11.53 o 
  -8   6  11        1.42       19.77     19.96 o 
  -6   6  11      649.14      574.80     98.10 o 
  -4   6  11       77.41       72.06     21.92 o 
  -2   6  11        8.23       14.44      9.56 o 
   0   6  11       54.97       61.92     27.16 o 
   2   6  11       51.04       66.50     15.13 o 
 -16   0  12      145.45      126.09     41.04 o 
 -14   0  12     2059.61     2239.42     82.49 o 
 -12   0  12       50.78       27.33     24.81 o 
 -10   0  12      121.00       58.23     36.39 o 
  -8   0  12        3.84       16.00     10.86 o 
  -6   0  12      262.16      274.09     61.95 o 
   2   0  12      113.59      157.79     34.45 o 
   4   0  12       53.58       49.78     18.45 o 
   6   0  12      718.69      704.31     47.68 o 
   8   0  12       27.87       63.98     36.66 o 
  10   0  12      170.04       81.67     34.12 o 
 -15   1  12      103.14       83.83     22.19 o 
 -13   1  12       44.37       37.38     10.55 o 
 -11   1  12      531.91      558.86     63.83 o 
  -9   1  12        0.09       12.69      9.27 o 
  -7   1  12       40.25       30.21     21.66 o 
  -5   1  12      127.03      129.72     30.84 o 
  -3   1  12      358.46      228.68     70.65 o 
  -1   1  12      170.53      120.62     28.84 o 
   1   1  12      276.92      226.05     59.81 o 
   3   1  12      653.79      550.36     79.99 o 
   5   1  12      523.08      694.72     46.48 o 
   7   1  12       92.02       74.10     37.21 o 
   9   1  12      544.54      586.39     97.72 o 
 -14   2  12       75.91       42.57     14.30 o 
 -12   2  12      125.33       64.65     50.80 o 
 -10   2  12      783.06      619.40     86.48 o 
  -8   2  12       94.72      172.16     39.54 o 
  -6   2  12     1372.39     1553.32     46.29 o 
  -4   2  12      183.92      120.48     29.67 o 
  -2   2  12      332.49      341.86     53.70 o 
   0   2  12      421.33      364.53     70.33 o 
   2   2  12      133.17      174.03     27.99 o 
   4   2  12      140.63       46.89     12.54 o 
   6   2  12      603.89      669.58     53.13 o 
   8   2  12        0.34       25.70     19.58 o 
 -13   3  12       59.81       26.53     19.84 o 
 -11   3  12        0.26       17.16     13.75 o 
  -9   3  12      149.79      107.90     57.98 o 
  -7   3  12      209.84      105.25     25.79 o 
  -5   3  12      335.64      226.95     70.52 o 
  -3   3  12      531.06      590.49     36.72 o 
  -1   3  12      171.25      108.92     23.91 o 
   1   3  12       53.75       30.91     20.86 o 
   3   3  12       93.39       89.93     18.57 o 
   5   3  12       64.53       46.58     16.13 o 
   7   3  12       49.80       60.83     27.31 o 
 -10   4  12       60.61       42.47     28.14 o 
  -8   4  12       81.10       96.63     61.83 o 
  -6   4  12      247.32      184.54     47.60 o 
  -4   4  12      125.96       88.14     25.82 o 
  -2   4  12      121.94       77.76     27.63 o 
   0   4  12      346.37      371.21     77.73 o 
   2   4  12      254.26      165.40     89.24 o 
   4   4  12       14.30       46.84     16.55 o 
  -7   1  13        8.56       21.40     13.54 o 
  -1   1  13        0.39       29.84     16.63 o 
   1   1  13        0.40       13.50     15.84 o 
   0   2  13        0.76       15.25     10.35 o 
                                                 
